# Supplementary material for: How does news affect biopharma stock prices?: An event study
Source: PLoS One. 2024 Jan 26;19(1):e0296927. doi: 10.1371/journal.pone.0296927 (PMC10817120; doi:10.1371/journal.pone.0296927)
Supplement: S4 Table — (CSV) [file pone.0296927.s004.csv]

TOPIC	GROUP	TYPE	CATEGORY	count	AR_ff5(0)	P-value_ff5	AR_cm(0)	P-value_cm	AR_mm(0)	P-value_mm
business	acquisitions-mergers	acquisition	acquisition-acquiree	564	0.2514	0.0	0.2524	0.0	0.2525	0.0
business	acquisitions-mergers	acquisition	acquisition-acquirer	1764	0.0212	0.0	0.0209	0.0	0.0209	0.0
business	acquisitions-mergers	acquisition	acquisition-bid-rejected-acquiree	41	0.0469	0.0	0.0458	0.0	0.045	0.0
business	acquisitions-mergers	acquisition	acquisition-bid-rejected-acquirer	34	0.0068	0.81	0.006	0.68	0.0061	0.94
business	acquisitions-mergers	acquisition	acquisition-completed-acquiree	63	0.0263	0.0	0.0266	0.0	0.0258	0.0
business	acquisitions-mergers	acquisition	acquisition-completed-acquirer	597	0.004	0.32	0.0032	0.55	0.0037	0.45
business	acquisitions-mergers	acquisition	acquisition-failed-acquiree	11	-0.0008	0.06	-0.0022	0.05	-0.0006	0.08
business	acquisitions-mergers	acquisition	acquisition-failed-acquirer	12	-0.0106	0.4	-0.0071	0.57	-0.0089	0.63
business	acquisitions-mergers	acquisition	acquisition-interest-acquiree	178	0.1074	0.0	0.1092	0.0	0.1087	0.0
business	acquisitions-mergers	acquisition	acquisition-interest-acquirer	239	0.0021	0.93	0.0022	0.46	0.0023	0.76
business	acquisitions-mergers	acquisition	acquisition-merger-termination-fee	67	0.0698	0.0	0.0698	0.0	0.0699	0.0
business	acquisitions-mergers	acquisition	acquisition-opposition-acquiree	13	-0.0111	0.62	-0.0056	0.66	-0.0094	0.69
business	acquisitions-mergers	acquisition	acquisition-opposition-acquirer	5	0.0064	0.92	0.011	0.8	0.0052	1.0
business	acquisitions-mergers	acquisition	acquisition-rumor-acquiree	29	0.0935	0.0	0.095	0.0	0.0945	0.0
business	acquisitions-mergers	acquisition	acquisition-rumor-acquirer	24	0.0134	0.0	0.0125	0.0	0.012	0.0
business	acquisitions-mergers	acquisition	acquisition-rumor-denied-acquiree	5	-0.0177	0.23	-0.0149	0.39	-0.0143	0.3
business	acquisitions-mergers	acquisition	acquisition-rumor-denied-acquirer	3	-0.0023	0.38	-0.0024	0.89	-0.0013	0.57
business	acquisitions-mergers	acquisition-regulatory-approval	acquisition-regulatory-approval-acquiree	40	0.0035	0.51	0.0016	0.59	0.0024	0.51
business	acquisitions-mergers	acquisition-regulatory-approval	acquisition-regulatory-approval-acquirer	98	-0.0022	0.21	-0.0027	0.16	-0.0021	0.11
business	acquisitions-mergers	acquisition-regulatory-scrutiny	acquisition-regulatory-scrutiny-acquiree	20	0.2881	0.0	0.2865	0.0	0.2873	0.0
business	acquisitions-mergers	acquisition-regulatory-scrutiny	acquisition-regulatory-scrutiny-acquirer	6	0.0001	0.0	0.0062	0.0	0.0014	0.0
business	acquisitions-mergers	merger	merger	342	0.0696	0.0	0.0701	0.0	0.0707	0.0
business	acquisitions-mergers	merger	merger-completed	129	0.0117	0.07	0.0131	0.04	0.0123	0.07
business	acquisitions-mergers	merger	merger-delayed	5	-0.0056	0.92	-0.0185	0.7	-0.0124	0.92
business	acquisitions-mergers	merger	merger-failed	40	0.0004	0.14	0.0009	0.15	0.0002	0.2
business	acquisitions-mergers	merger	merger-opposition	11	-0.002	0.67	-0.0032	0.47	-0.0036	0.62
business	acquisitions-mergers	merger	merger-rumor	14	-0.019	0.27	-0.0229	0.22	-0.0172	0.28
business	acquisitions-mergers	merger-regulatory-approval	merger-regulatory-approval	97	0.0032	0.59	0.0043	0.81	0.0061	0.73
business	acquisitions-mergers	merger-regulatory-scrutiny	merger-regulatory-scrutiny	8	0.0825	0.0	0.0812	0.0	0.0833	0.0
business	acquisitions-mergers	stake	stake-acquiree	486	0.0249	0.0	0.0256	0.0	0.0256	0.0
business	acquisitions-mergers	stake	stake-acquirer	338	0.0007	0.49	0.0013	0.52	0.0007	0.67
business	acquisitions-mergers	unit-acquisition	unit-acquisition-acquiree	617	0.021	0.0	0.0215	0.0	0.0215	0.0
business	acquisitions-mergers	unit-acquisition	unit-acquisition-acquirer	624	0.0098	0.0	0.0095	0.0	0.0094	0.0
business	acquisitions-mergers	unit-acquisition	unit-acquisition-completed-acquiree	50	-0.0029	0.15	-0.0022	0.39	-0.0032	0.36
business	acquisitions-mergers	unit-acquisition	unit-acquisition-completed-acquirer	36	-0.0029	0.17	-0.0072	0.44	-0.0062	0.37
business	acquisitions-mergers	unit-acquisition	unit-acquisition-interest-acquiree	12	0.0305	0.18	0.0299	0.22	0.0319	0.12
business	acquisitions-mergers	unit-acquisition	unit-acquisition-interest-acquirer	7	0.0211	0.05	0.0194	0.3	0.0199	0.08
business	acquisitions-mergers	unit-acquisition-regulatory-approval	unit-acquisition-regulatory-approval-acquirer	5	-0.0016	0.68	0.0042	0.38	0.0027	0.54
business	analyst-ratings	analyst-ratings-change	analyst-ratings-change-negative	3240	-0.0608	0.0	-0.0615	0.0	-0.0611	0.0
business	analyst-ratings	analyst-ratings-change	analyst-ratings-change-negative-rater	28	0.0021	0.5	-0.0005	0.59	0.0015	0.44
business	analyst-ratings	analyst-ratings-change	analyst-ratings-change-neutral	1008	0.0091	0.0	0.0082	0.01	0.009	0.0
business	analyst-ratings	analyst-ratings-change	analyst-ratings-change-positive	2602	0.0398	0.0	0.0401	0.0	0.0399	0.0
business	analyst-ratings	analyst-ratings-change	analyst-ratings-change-positive-rater	15	0.0275	0.09	0.0251	0.12	0.0271	0.1
business	analyst-ratings	analyst-ratings-history	analyst-ratings-history-negative	66	0.0533	0.0	0.0549	0.0	0.0547	0.0
business	analyst-ratings	analyst-ratings-history	analyst-ratings-history-neutral	114	0.0132	0.22	0.0151	0.2	0.0141	0.37
business	analyst-ratings	analyst-ratings-history	analyst-ratings-history-positive	222	-0.0777	0.0	-0.08	0.0	-0.0791	0.0
business	analyst-ratings	analyst-ratings-set	analyst-ratings-set-negative	189	-0.0271	0.0	-0.0254	0.0	-0.0277	0.0
business	analyst-ratings	analyst-ratings-set	analyst-ratings-set-neutral	975	-0.0066	0.0	-0.0053	0.0	-0.0059	0.0
business	analyst-ratings	analyst-ratings-set	analyst-ratings-set-positive	3438	0.0227	0.0	0.0233	0.0	0.0231	0.0
business	assets	asset	asset-sale	588	-0.0075	0.19	-0.0078	0.12	-0.0076	0.12
business	assets	asset	asset-up	4	0.0081	0.37	0.0145	0.36	0.0115	0.37
business	assets	asset	assets	7	0.0653	0.33	0.0527	0.96	0.0583	0.56
business	assets	company-for-sale	company-for-sale	14	-0.0055	0.0	-0.0001	0.02	0.0007	0.0
business	assets	facility	facility-close	137	-0.0024	0.97	-0.0027	0.87	-0.0027	0.9
business	assets	facility	facility-open	245	0.0057	0.17	0.006	0.05	0.0052	0.1
business	assets	facility	facility-relocation	22	0.0244	0.02	0.0245	0.02	0.0259	0.01
business	assets	facility	facility-sale	38	0.0032	0.06	-0.0006	0.05	-0.0017	0.09
business	assets	facility	facility-upgrade	112	0.0015	0.74	0.0017	0.72	0.0007	0.87
business	assets	headquarters-change	headquarters-change	36	0.0052	0.02	0.006	0.03	0.0065	0.01
business	assets	patent	patent-awarded	1082	0.0309	0.0	0.0295	0.0	0.0298	0.0
business	assets	patent	patent-filing	110	0.0381	0.0	0.0394	0.0	0.0396	0.0
business	assets	patent	patent-filing-rejected	15	-0.0108	0.55	-0.0073	0.38	-0.0087	0.37
business	assets	patent	patent-revoked	10	-0.0181	0.87	-0.0193	0.94	-0.025	0.8
business	bankruptcy	bankruptcy	bankruptcy	4	-0.0111	0.54	-0.0311	0.47	-0.0317	0.39
business	bankruptcy	bankruptcy	bankruptcy-fears	4	-0.1276	0.36	-0.1543	0.56	-0.1349	0.49
business	bankruptcy	bankruptcy-unit	bankruptcy-unit	4	0.0035	0.82	0.0008	0.63	0.0025	0.78
business	credit	credit-extension	credit-extension-provider	28	0.0067	0.78	0.0056	0.9	0.0051	0.87
business	credit	credit-extension	credit-extension-recipient	121	0.0125	0.02	0.0113	0.03	0.0131	0.02
business	credit	debt	debt	27	0.0182	0.02	0.0203	0.03	0.0202	0.0
business	credit	debt	debt-extension-recipient	19	-0.0044	0.97	-0.009	0.64	-0.0041	0.84
business	credit	debt	debt-increase	31	-0.0188	0.0	-0.018	0.0	-0.0196	0.0
business	credit	debt	debt-reduction	77	0.0017	0.41	0.0016	0.58	0.0014	0.36
business	credit	debt	debt-renegotiation	6	0.0989	0.1	0.0902	0.13	0.0931	0.14
business	credit	debt-restructuring	debt-restructuring	15	0.0052	0.62	-0.0078	0.95	-0.0038	0.88
business	credit	loan	loan-provider	5	0.0333	0.33	0.0326	0.18	0.0358	0.11
business	credit	loan	loan-recipient	45	0.0216	0.42	0.0203	0.06	0.0222	0.08
business	credit	note-acquisition	note-acquisition	31	0.0383	0.3	0.032	0.57	0.0386	0.33
business	credit	note-sale	note-sale	591	-0.0214	0.0	-0.0216	0.0	-0.0214	0.0
business	credit	shelf-registration	debt-shelf-registration	24	-0.0054	0.37	-0.0081	0.9	-0.0067	0.69
business	credit	shelf-registration	mixed-shelf-registration	380	-0.0163	0.06	-0.0164	0.03	-0.0162	0.04
business	credit-ratings	credit-rating-change	credit-rating-action	65	-0.0015	0.27	0.001	0.61	-0.0002	0.69
business	credit-ratings	credit-rating-change	credit-rating-affirmation	375	0.0013	0.02	0.0021	0.45	0.0012	0.04
business	credit-ratings	credit-rating-change	credit-rating-confirmation	26	-0.0012	0.17	-0.0021	0.29	-0.0034	0.14
business	credit-ratings	credit-rating-change	credit-rating-downgrade	171	0.0013	0.0	0.0027	0.0	0.0009	0.0
business	credit-ratings	credit-rating-change	credit-rating-provisional-rating	12	0.0018	0.23	0.0025	0.08	0.0021	0.1
business	credit-ratings	credit-rating-change	credit-rating-set	502	-0.0005	0.01	-0.0011	0.03	-0.0012	0.0
business	credit-ratings	credit-rating-change	credit-rating-unchanged	125	0.0008	0.03	-0.0008	0.06	0.0003	0.04
business	credit-ratings	credit-rating-change	credit-rating-upgrade	98	-0.0014	0.54	0.0009	0.64	-0.0012	0.96
business	credit-ratings	credit-rating-change	credit-rating-withdrawn-rating	26	0.0026	0.68	0.0009	0.27	0.0011	0.37
business	credit-ratings	credit-rating-outlook	credit-rating-outlook-negative	96	-0.0016	0.0	-0.0026	0.0	-0.0018	0.0
business	credit-ratings	credit-rating-outlook	credit-rating-outlook-positive	36	0.0142	0.0	0.0145	0.0	0.0133	0.0
business	credit-ratings	credit-rating-outlook	credit-rating-outlook-revision	18	0.0006	0.48	-0.0013	0.96	-0.0005	0.7
business	credit-ratings	credit-rating-outlook	credit-rating-outlook-stable	91	-0.0031	0.3	-0.0023	0.26	-0.0029	0.3
business	credit-ratings	credit-rating-watch	credit-rating-watch	5	-0.0169	0.21	-0.0314	0.38	-0.0225	0.14
business	credit-ratings	credit-rating-watch	credit-rating-watch-negative	74	-0.0232	0.0	-0.0248	0.0	-0.0233	0.0
business	credit-ratings	credit-rating-watch	credit-rating-watch-positive	25	0.0408	0.0	0.0376	0.0	0.0408	0.0
business	credit-ratings	credit-rating-watch	credit-rating-watch-removed	5	0.0159	0.92	0.0178	0.52	0.0132	0.95
business	credit-ratings	credit-rating-watch	credit-rating-watch-unchanged	4	0.0269	0.03	0.0285	0.01	0.0274	0.02
business	dividends	dividend	dividend	938	0.0029	0.0	0.0028	0.04	0.0028	0.0
business	dividends	dividend	dividend-above-expectations	7	-0.0089	0.12	-0.0115	0.22	-0.0094	0.16
business	dividends	dividend	dividend-down	4	-0.0494	0.18	-0.0606	0.06	-0.0537	0.07
business	dividends	dividend	dividend-up	207	0.0023	0.21	0.0031	0.17	0.0018	0.16
business	dividends	dividend-guidance	dividend-guidance	36	0.0447	0.0	0.0455	0.0	0.0441	0.0
business	dividends	dividend-guidance	dividend-guidance-down	3	-0.0547	0.02	-0.0538	0.09	-0.0545	0.05
business	dividends	dividend-guidance	dividend-guidance-up	5	0.0126	0.87	0.0113	0.57	0.0106	0.81
business	earnings	earnings	earnings	27291	-0.0034	0.0	-0.0037	0.0	-0.0037	0.0
business	earnings	earnings	earnings-above-expectations	1180	0.0047	0.0	0.0046	0.0	0.0048	0.0
business	earnings	earnings	earnings-below-expectations	1298	-0.014	0.0	-0.0149	0.0	-0.0141	0.0
business	earnings	earnings	earnings-delayed	6	-0.1083	0.02	-0.1174	0.03	-0.1019	0.03
business	earnings	earnings	earnings-down	1055	-0.0169	0.0	-0.0178	0.0	-0.0171	0.0
business	earnings	earnings	earnings-meet-expectations	39	-0.0052	0.96	-0.0043	0.86	-0.0069	0.99
business	earnings	earnings	earnings-negative	9300	-0.0093	0.0	-0.0096	0.0	-0.0097	0.0
business	earnings	earnings	earnings-positive	3298	0.0061	0.0	0.0065	0.0	0.0062	0.0
business	earnings	earnings	earnings-up	1357	0.0056	0.0	0.0053	0.0	0.0055	0.0
business	earnings	earnings-estimate	earnings-estimate	2147	-0.0024	0.02	-0.002	0.51	-0.0026	0.04
business	earnings	earnings-estimate	earnings-estimate-downgrade	61	-0.0015	0.99	-0.0008	0.51	-0.0024	0.72
business	earnings	earnings-estimate	earnings-estimate-upgrade	106	0.0019	0.02	0.0023	0.1	0.0019	0.17
business	earnings	earnings-estimate	earnings-estimate-upgrade-rater	3	0.0431	0.44	0.0436	0.88	0.0446	0.66
business	earnings	earnings-guidance	earnings-guidance	1149	-0.0085	0.0	-0.0085	0.01	-0.0081	0.0
business	earnings	earnings-guidance	earnings-guidance-above-expectations	9	0.0281	0.0	0.0216	0.0	0.0268	0.0
business	earnings	earnings-guidance	earnings-guidance-below-expectations	14	-0.0439	0.0	-0.0431	0.01	-0.0401	0.0
business	earnings	earnings-guidance	earnings-guidance-down	260	-0.0299	0.0	-0.0306	0.0	-0.0306	0.0
business	earnings	earnings-guidance	earnings-guidance-meet-expectations	418	-0.0042	0.03	-0.0062	0.01	-0.0053	0.01
business	earnings	earnings-guidance	earnings-guidance-suspended	49	-0.0933	0.0	-0.0946	0.0	-0.0969	0.0
business	earnings	earnings-guidance	earnings-guidance-up	594	0.018	0.0	0.0184	0.0	0.0179	0.0
business	earnings	earnings-per-share	earnings-per-share	280	-0.0011	0.55	-0.0027	0.63	-0.0017	0.5
business	earnings	earnings-per-share	earnings-per-share-above-expectations	3319	0.0003	0.01	0.0001	0.03	0.0003	0.05
business	earnings	earnings-per-share	earnings-per-share-below-expectations	1736	-0.0156	0.0	-0.0158	0.0	-0.0157	0.0
business	earnings	earnings-per-share	earnings-per-share-down	93	-0.0033	0.98	-0.0033	0.72	-0.0034	0.97
business	earnings	earnings-per-share	earnings-per-share-meet-expectations	186	-0.0141	0.06	-0.0152	0.07	-0.0144	0.05
business	earnings	earnings-per-share	earnings-per-share-negative	13512	-0.007	0.0	-0.0074	0.0	-0.0076	0.0
business	earnings	earnings-per-share	earnings-per-share-positive	4533	0.0048	0.0	0.0049	0.0	0.0048	0.0
business	earnings	earnings-per-share	earnings-per-share-up	232	0.0026	0.7	0.0012	0.75	0.0017	0.99
business	earnings	earnings-per-share-guidance	earnings-per-share-guidance	1673	-0.0028	0.0	-0.0031	0.0	-0.0028	0.0
business	earnings	earnings-revision	earnings-revision	70	-0.01	0.76	-0.0141	0.43	-0.0116	0.44
business	earnings	earnings-revision	earnings-revision-down	7	0.0021	0.22	-0.0159	0.22	-0.0065	0.35
business	earnings	earnings-revision	earnings-revision-up	3	-0.0064	0.65	-0.0049	0.49	-0.0015	0.29
business	earnings	ebit	ebit-down	5	0.0135	0.78	0.0124	1.0	0.0124	0.84
business	earnings	ebit	ebit-positive	4	0.0201	0.18	0.0209	0.26	0.0222	0.27
business	earnings	ebit	ebit-up	11	-0.0051	0.37	-0.0079	0.85	-0.0072	0.53
business	earnings	ebitda	ebitda-negative	12	-0.0328	0.2	-0.0229	0.15	-0.0254	0.29
business	earnings	ebitda	ebitda-positive	100	-0.0076	0.31	-0.0083	0.61	-0.0071	0.54
business	earnings	ebitda	ebitda-up	11	0.0065	0.47	0.0096	0.19	0.0092	0.15
business	earnings	ebitda-guidance	ebitda-guidance	109	-0.0045	0.15	-0.0049	0.15	-0.0037	0.44
business	earnings	ebitda-guidance	ebitda-guidance-down	5	-0.1754	0.01	-0.1828	0.02	-0.1808	0.0
business	earnings	ebitda-guidance	ebitda-guidance-up	14	0.0562	0.0	0.0595	0.01	0.0597	0.0
business	earnings	operating-earnings	operating-earnings	318	-0.0092	0.01	-0.0086	0.01	-0.0091	0.01
business	earnings	operating-earnings	operating-earnings-down	32	-0.0004	0.03	-0.0011	0.1	0.0002	0.05
business	earnings	operating-earnings	operating-earnings-negative	237	-0.013	0.04	-0.0138	0.23	-0.0128	0.11
business	earnings	operating-earnings	operating-earnings-positive	344	0.0039	0.06	0.0049	0.01	0.0043	0.03
business	earnings	operating-earnings	operating-earnings-up	112	0.0021	0.29	0.0035	0.18	0.002	0.42
business	earnings	operating-earnings-guidance	operating-earnings-guidance	110	-0.0129	0.22	-0.0117	0.15	-0.0127	0.3
business	earnings	operating-earnings-guidance	operating-earnings-guidance-up	45	-0.0053	0.64	-0.0056	0.93	-0.0048	0.9
business	earnings	pretax-earnings	pretax-earnings-down	28	0.0018	0.64	-0.0035	0.61	0.0013	0.87
business	earnings	pretax-earnings	pretax-earnings-negative	6	0.0024	0.16	-0.0022	0.43	0.001	0.32
business	earnings	pretax-earnings	pretax-earnings-positive	81	0.0029	0.82	0.0041	0.14	0.0031	0.64
business	earnings	pretax-earnings	pretax-earnings-up	63	0.008	0.04	0.0082	0.07	0.0084	0.05
business	equity-actions	buybacks	buybacks	950	0.0074	0.01	0.0075	0.44	0.0074	0.13
business	equity-actions	capex	capex	17	-0.0006	0.62	0.0005	0.64	-0.0008	0.89
business	equity-actions	capex	capex-down	4	0.0345	0.0	0.0206	0.18	0.0256	0.01
business	equity-actions	capex-guidance	capex-guidance	190	0.0	0.73	-0.0002	0.75	0.0004	0.83
business	equity-actions	capex-guidance	capex-guidance-down	12	-0.0112	0.63	-0.0129	0.47	-0.01	0.8
business	equity-actions	capex-guidance	capex-guidance-up	5	-0.0007	0.5	-0.0033	0.55	-0.0025	0.53
business	equity-actions	capital-increase	capital-increase	88	-0.0075	0.52	-0.0111	0.95	-0.0088	0.76
business	equity-actions	capital-increase	capital-increase-completed	6	0.0044	0.72	0.0068	0.87	0.0071	0.62
business	equity-actions	expenses	expenses	847	-0.0018	0.05	-0.003	0.11	-0.0026	0.11
business	equity-actions	expenses	expenses-charge	133	-0.0153	0.04	-0.0158	0.32	-0.015	0.1
business	equity-actions	expenses	expenses-down	75	-0.0081	0.84	-0.0022	0.7	-0.0047	0.92
business	equity-actions	expenses	expenses-up	95	0.0047	0.63	0.0045	0.42	0.0048	0.38
business	equity-actions	expenses-guidance	expenses-guidance	621	-0.0097	0.0	-0.0096	0.05	-0.0097	0.03
business	equity-actions	expenses-guidance	expenses-guidance-down	82	-0.0233	0.0	-0.0233	0.0	-0.0247	0.0
business	equity-actions	expenses-guidance	expenses-guidance-up	84	-0.0162	0.0	-0.0152	0.0	-0.0146	0.0
business	equity-actions	fundraising	bought-deal	49	-0.0809	0.0	-0.079	0.01	-0.0861	0.0
business	equity-actions	fundraising	fundraising	608	0.0022	0.0	0.0028	0.0	0.0025	0.0
business	equity-actions	going-private	going-private	8	0.085	0.0	0.0877	0.0	0.088	0.0
business	equity-actions	initial-public-offering	ipo	41	-0.0004	0.25	-0.0032	0.08	-0.004	0.09
business	equity-actions	initial-public-offering	ipo-completed	6	0.0253	0.78	0.0415	0.71	0.038	0.62
business	equity-actions	initial-public-offering	ipo-considered	8	-0.015	0.86	-0.009	0.85	-0.0084	0.85
business	equity-actions	initial-public-offering	ipo-failed	6	-0.0029	0.05	-0.0005	0.27	-0.0049	0.11
business	equity-actions	initial-public-offering-price	ipo-pricing	24	-0.0239	0.01	-0.0347	0.0	-0.0323	0.01
business	equity-actions	initial-public-offering-unit	ipo-unit	3	0.0038	0.56	0.0109	0.71	0.0046	0.66
business	equity-actions	initial-public-offering-unit	ipo-unit-considered	3	0.0023	0.41	0.0088	0.32	0.0172	0.32
business	equity-actions	investment	investment-investor	173	0.0021	0.34	0.0007	0.96	0.0012	0.57
business	equity-actions	investment	investment-recipient	75	0.0185	0.51	0.0189	0.4	0.0212	0.77
business	equity-actions	name-change	name-change	83	-0.0034	0.95	-0.0036	0.89	-0.0036	0.96
business	equity-actions	ownership	ownership-decrease-held	494	-0.0083	0.66	-0.01	0.76	-0.0103	0.84
business	equity-actions	ownership	ownership-decrease-owner	252	0.0036	0.02	0.003	0.02	0.0032	0.02
business	equity-actions	ownership	ownership-increase-held	535	0.0174	0.0	0.0177	0.0	0.018	0.0
business	equity-actions	ownership	ownership-increase-owner	238	0.0044	0.75	0.0052	0.83	0.0046	0.89
business	equity-actions	private-placement	private-placement	411	0.0217	0.0	0.0216	0.0	0.0221	0.0
business	equity-actions	public-offering	public-offering	3364	-0.0373	0.0	-0.0382	0.0	-0.0379	0.0
business	equity-actions	public-offering	public-offering-delayed	4	0.0192	0.37	0.0035	0.16	-0.0034	0.14
business	equity-actions	public-offering	public-offering-suspended	13	0.0298	0.0	0.0255	0.0	0.025	0.0
business	equity-actions	reorganization	reorganization	169	-0.033	0.0	-0.0322	0.02	-0.0333	0.0
business	equity-actions	reorganization	reorganization-approval	3	-0.0322	0.45	-0.0209	0.66	-0.0266	0.6
business	equity-actions	reorganization	reorganization-complete	10	0.0096	0.87	0.0067	0.97	0.0099	0.92
business	equity-actions	reorganization	reorganization-considered	5	-0.0905	0.01	-0.078	0.47	-0.0836	0.02
business	equity-actions	reorganization	reorganization-costs	171	-0.0414	0.01	-0.04	0.05	-0.0412	0.02
business	equity-actions	reorganization	reorganization-savings	4	-0.0591	0.48	-0.0567	0.78	-0.0567	0.66
business	equity-actions	reorganization-unit	reorganization-unit	36	-0.0667	0.0	-0.0684	0.01	-0.067	0.0
business	equity-actions	reverse-stock-splits	reverse-stock-splits	153	-0.0881	0.0	-0.0872	0.0	-0.0875	0.0
business	equity-actions	rights-issue	rights-issue	44	-0.0013	0.67	0.0012	0.83	0.0019	0.7
business	equity-actions	savings	savings	14	-0.0258	0.13	-0.0274	0.61	-0.0279	0.27
business	equity-actions	savings-guidance	savings-guidance	81	-0.0334	0.0	-0.0342	0.0	-0.0341	0.0
business	equity-actions	shareholder-rights-plan	shareholder-rights-plan	107	0.009	0.09	0.0108	0.03	0.0103	0.03
business	equity-actions	shareholder-rights-plan	shareholder-rights-plan-suspended	6	0.005	0.69	-0.008	0.35	-0.005	0.58
business	equity-actions	shelf-registration	equity-shelf-registration	221	-0.023	0.0	-0.0199	0.01	-0.0207	0.01
business	equity-actions	spin-off	spin-off	67	0.0131	0.03	0.0103	0.08	0.0116	0.03
business	equity-actions	stock-splits	stock-splits	87	0.0016	0.4	0.0052	0.28	0.0034	0.15
business	equity-actions	trading	trading-delisting	203	-0.0365	0.0	-0.0346	0.0	-0.035	0.0
business	equity-actions	trading	trading-delisting-review	22	-0.0093	0.12	-0.0116	0.15	-0.0111	0.13
business	equity-actions	trading	trading-halt	2180	0.0317	0.0	0.0321	0.0	0.0319	0.0
business	equity-actions	trading	trading-listing	52	0.0131	0.99	0.0147	1.0	0.0144	0.9
business	equity-actions	trading	trading-resumed	2714	0.0544	0.0	0.0525	0.0	0.0545	0.0
business	indexes	index-delisting	index-delisting	7	-0.0805	0.04	-0.0852	0.08	-0.0846	0.05
business	indexes	index-listing	index-listing	270	0.0091	0.18	0.0076	0.04	0.0078	0.23
business	insider-trading	insider-buy	insider-buy	16281	0.0131	0.0	0.0135	0.0	0.0134	0.0
business	insider-trading	insider-gift	insider-gift	1180	0.0001	0.49	0.0019	0.45	0.0012	0.9
business	insider-trading	insider-sell	insider-sell	28844	-0.0033	0.0	-0.0037	0.0	-0.0033	0.0
business	insider-trading	insider-surrender	insider-surrender	4260	-0.0012	0.05	-0.0006	0.38	-0.0003	0.99
business	insider-trading	insider-trading-lawsuit	insider-trading-lawsuit-defendant	4	-0.0066	0.93	-0.0122	0.93	-0.0037	0.63
business	insider-trading	sell-registration	insider-sell-registration	24282	-0.0024	0.65	-0.0024	0.15	-0.0022	0.0
business	investor-relations	board-meeting	board-meeting	404	-0.0015	0.88	-0.0011	0.69	-0.0008	0.76
business	investor-relations	conference-call	conference-call	8878	0.0008	0.7	0.0007	0.92	0.0004	0.26
business	investor-relations	major-shareholders-disclosure	major-shareholders-disclosure	18443	-0.0008	0.0	-0.0019	0.0	-0.0018	0.0
business	labor-issues	executive-appointment	executive-appointment	11253	0.0015	0.0	0.0015	0.01	0.0016	0.0
business	labor-issues	executive-compensation	executive-compensation	43	-0.0018	0.5	0.0016	0.82	-0.001	0.67
business	labor-issues	executive-death	executive-death	48	-0.0039	0.48	-0.005	0.64	-0.0042	0.36
business	labor-issues	executive-firing	executive-firing	38	-0.008	0.11	-0.0127	0.06	-0.0088	0.1
business	labor-issues	executive-health	executive-health	16	-0.001	0.94	-0.0009	0.96	0.0003	0.87
business	labor-issues	executive-resignation	executive-resignation	2066	-0.0129	0.0	-0.012	0.0	-0.0121	0.0
business	labor-issues	executive-salary	executive-salary	268	0.0082	0.79	0.0075	0.97	0.0075	0.86
business	labor-issues	executive-salary	executive-salary-cut	16	-0.0095	0.57	-0.0102	0.46	-0.0089	0.79
business	labor-issues	executive-salary	executive-salary-increase	52	-0.0046	0.24	-0.0068	0.89	-0.0058	0.87
business	labor-issues	executive-scandal	executive-scandal	4	-0.0686	0.1	-0.0619	0.12	-0.0668	0.12
business	labor-issues	executive-shares-options	executive-shares-options	55	-0.0015	0.48	-0.0004	0.8	-0.0004	0.71
business	labor-issues	hirings	hirings	84	0.0135	0.6	0.0167	0.87	0.016	0.81
business	labor-issues	layoffs	layoffs	625	-0.039	0.0	-0.0377	0.0	-0.0387	0.0
business	labor-issues	union-pact	union-pact	4	0.003	0.66	-0.0115	0.92	0.0004	0.99
business	marketing	campaign-ad	campaign-ad-release	173	0.0177	0.93	0.0198	0.45	0.0194	0.57
business	marketing	campaign-ad	campaign-ad-retired	15	0.0034	0.8	-0.0007	0.8	-0.0001	0.74
business	marketing	conference	conference-organizer	254	-0.0081	0.46	-0.0087	0.6	-0.0079	0.42
business	marketing	conference	conference-participant	20049	0.0027	0.11	0.0028	0.0	0.0031	0.0
business	marketing	press-conference	press-conference-organizer	4	-0.0101	0.17	0.0057	0.32	0.0061	0.27
business	order-imbalances	buy-imbalance	buy-imbalance	287	0.0032	0.06	0.0057	0.0	0.0037	0.03
business	order-imbalances	buy-moc	mkt-close-buy-imbalance	7831	0.0014	0.09	0.0046	0.0	0.0019	0.0
business	order-imbalances	buy-moo	mkt-open-buy-imbalance	1714	-0.0026	0.0	0.0006	0.0	-0.0024	0.0
business	order-imbalances	delay-imbalance	delay-imbalance	177	-0.0071	0.03	-0.0077	0.05	-0.0071	0.08
business	order-imbalances	no-imbalance	no-imbalance	20	0.0002	0.25	0.0044	0.28	0.0032	0.27
business	order-imbalances	no-moc	no-mkt-close-imbalance	5399	0.0003	0.74	0.0006	0.39	0.0005	0.9
business	order-imbalances	sell-imbalance	sell-imbalance	140	-0.0036	0.44	-0.0132	0.02	-0.0071	0.9
business	order-imbalances	sell-moc	mkt-close-sell-imbalance	6422	-0.0033	0.0	-0.0062	0.0	-0.003	0.0
business	order-imbalances	sell-moo	mkt-open-sell-imbalance	1523	0.0541	0.0	0.0548	0.0	0.0547	0.0
business	partnerships	joint-venture	joint-venture	275	0.0128	0.04	0.0146	0.07	0.0124	0.11
business	partnerships	joint-venture	joint-venture-terminated	13	-0.055	0.25	-0.0566	0.27	-0.0543	0.22
business	partnerships	partnership	partnership	4897	0.0148	0.0	0.015	0.0	0.0151	0.0
business	partnerships	partnership	partnership-terminated	98	-0.0287	0.0	-0.0287	0.0	-0.0299	0.0
business	price-targets	price-target	price-target-downgrade	3200	-0.0254	0.0	-0.0262	0.0	-0.0261	0.0
business	price-targets	price-target	price-target-set	2947	0.0214	0.0	0.0224	0.0	0.0223	0.0
business	price-targets	price-target	price-target-upgrade	3289	0.0262	0.0	0.0261	0.0	0.0263	0.0
business	products-services	award	award	378	0.0069	0.18	0.0059	0.38	0.0063	0.4
business	products-services	business-combination	business-combination	19	0.001	0.18	-0.0	0.32	-0.0027	0.11
business	products-services	business-contract	business-contract	7790	0.0206	0.0	0.0207	0.0	0.0205	0.0
business	products-services	business-contract	business-contract-terminated	258	-0.0204	0.0	-0.02	0.01	-0.0209	0.01
business	products-services	clinical-trials	clinical-trials	5440	-0.0095	0.0	-0.0088	0.0	-0.0093	0.0
business	products-services	clinical-trials	clinical-trials-complete	262	0.0304	0.03	0.0334	0.01	0.0318	0.01
business	products-services	clinical-trials	clinical-trials-filed	574	0.0165	0.0	0.017	0.0	0.0167	0.0
business	products-services	clinical-trials	clinical-trials-negative	49	-0.1361	0.0	-0.1354	0.0	-0.1367	0.0
business	products-services	clinical-trials	clinical-trials-positive	1589	0.0449	0.0	0.0452	0.0	0.0449	0.0
business	products-services	clinical-trials	clinical-trials-start	3178	0.0101	0.0	0.0091	0.0	0.0095	0.0
business	products-services	clinical-trials	clinical-trials-suspended	154	-0.0933	0.0	-0.0963	0.0	-0.0923	0.0
business	products-services	clinical-trials-patient-enrollment	patient-enrollment-complete	992	0.008	0.2	0.0078	0.3	0.0079	0.16
business	products-services	clinical-trials-patient-enrollment	patient-enrollment-start	398	0.0112	0.25	0.0101	0.54	0.0112	0.44
business	products-services	clinical-trials-patient-enrollment	patient-enrollment-suspended	40	-0.0962	0.0	-0.0949	0.0	-0.0969	0.0
business	products-services	demand	demand-decrease	5	-0.0265	0.47	-0.0286	0.47	-0.0281	0.33
business	products-services	demand	demand-increase	5	0.0081	0.3	0.0199	0.27	0.0168	0.99
business	products-services	demand-guidance	demand-guidance-increase	11	-0.0086	0.75	-0.0061	0.31	-0.005	0.32
business	products-services	fast-track-designation	fast-track-designation	325	0.0579	0.0	0.0594	0.0	0.0592	0.0
business	products-services	government-contract	government-contract	139	0.0278	0.0	0.0275	0.0	0.0289	0.0
business	products-services	grant	grant-recipient	126	0.0272	0.0	0.0268	0.0	0.0284	0.0
business	products-services	market-entry	market-entry	34	-0.0002	0.61	-0.0106	0.56	-0.0038	0.97
business	products-services	market-guidance	market-guidance	5	0.0155	0.25	0.0124	0.13	0.0154	0.14
business	products-services	market-guidance	market-guidance-up	8	-0.0027	0.06	-0.005	0.14	-0.0018	0.26
business	products-services	market-share	market-share-gain	8	0.0787	0.0	0.0903	0.06	0.0786	0.01
business	products-services	market-share	market-share-loss	7	0.0063	0.2	0.0019	0.29	0.0062	0.16
business	products-services	orphan-drug-designation	orphan-drug-designation	446	0.0278	0.0	0.0276	0.0	0.0279	0.0
business	products-services	product-catastrophe	product-catastrophe	3	0.0086	0.46	0.0111	0.65	0.0099	0.41
business	products-services	product-discontinued	product-discontinued	297	-0.0442	0.0	-0.0433	0.0	-0.0438	0.0
business	products-services	product-outage	product-outage	28	-0.0944	0.0	-0.0996	0.0	-0.0973	0.0
business	products-services	product-price	product-price-cut	50	-0.0051	0.67	-0.0053	0.46	-0.0049	0.48
business	products-services	product-price	product-price-raise	32	0.0	0.72	0.0015	0.63	0.0002	0.75
business	products-services	product-recall	product-recall	224	-0.0167	0.0	-0.0175	0.0	-0.0165	0.0
business	products-services	product-release	product-delayed	12	-0.1173	0.0	-0.1281	0.0	-0.1254	0.0
business	products-services	product-release	product-release	3206	0.008	0.0	0.0079	0.0	0.008	0.0
business	products-services	product-resumed	product-resumed	7	0.0129	0.95	0.0061	0.96	0.0098	0.98
business	products-services	project-abandoned	project-abandoned	14	-0.1037	0.0	-0.091	0.06	-0.0991	0.0
business	products-services	regulatory-product-application	regulatory-product-application	918	0.0073	0.0	0.0083	0.0	0.0084	0.0
business	products-services	regulatory-product-application	regulatory-product-application-withdrawn	71	-0.0466	0.0	-0.0491	0.0	-0.0465	0.0
business	products-services	regulatory-product-approval	regulatory-product-approval-conditional	85	-0.0113	0.07	-0.0103	0.24	-0.0119	0.14
business	products-services	regulatory-product-approval	regulatory-product-approval-denied	99	-0.0919	0.0	-0.0915	0.0	-0.0911	0.0
business	products-services	regulatory-product-approval	regulatory-product-approval-granted	4212	0.0191	0.0	0.0193	0.0	0.0192	0.0
business	products-services	regulatory-product-review	regulatory-product-review-negative	7	-0.0482	0.01	-0.0516	0.03	-0.054	0.02
business	products-services	regulatory-product-review	regulatory-product-review-positive	247	0.011	0.0	0.0112	0.0	0.0113	0.0
business	products-services	regulatory-product-warning	regulatory-product-warning	30	-0.0141	0.19	-0.011	0.65	-0.0123	0.6
business	products-services	supply	supply-decrease	10	-0.0274	0.0	-0.0326	0.0	-0.0323	0.0
business	products-services	supply	supply-increase	64	0.0228	0.51	0.0212	0.97	0.0224	0.65
business	products-services	supply-guidance	supply-guidance-increase	14	0.0007	0.8	0.0006	0.41	-0.0002	0.5
business	regulatory	auditor-appointment	auditor-appointment	29	0.0013	0.65	-0.0029	0.95	-0.0008	0.88
business	regulatory	auditor-resignation	auditor-resignation	12	-0.0425	0.08	-0.0457	0.09	-0.0457	0.08
business	regulatory	exchange-compliance	exchange-compliance	64	0.0095	0.0	0.0099	0.0	0.0093	0.0
business	regulatory	exchange-noncompliance	exchange-noncompliance	94	-0.0308	0.11	-0.029	0.19	-0.0301	0.15
business	regulatory	regulatory-investigation	regulatory-investigation	392	0.0066	0.01	0.0064	0.09	0.0069	0.05
business	regulatory	regulatory-investigation	regulatory-investigation-completed	35	0.0176	0.26	0.0203	0.34	0.0187	0.52
business	regulatory	regulatory-investigation	regulatory-investigation-completed-sanction	5	-0.0053	0.28	-0.0078	0.36	-0.0069	0.29
business	revenues	revenue	revenue-above-expectations	2654	-0.0007	0.43	-0.0004	0.96	-0.0003	0.73
business	revenues	revenue	revenue-below-expectations	1216	-0.0164	0.0	-0.0175	0.0	-0.0168	0.0
business	revenues	revenue	revenue-down	413	-0.0074	0.85	-0.0072	0.73	-0.0076	0.98
business	revenues	revenue	revenue-meet-expectations	32	0.0037	0.2	-0.0028	0.22	0.0006	0.17
business	revenues	revenue	revenue-up	1548	0.0052	0.0	0.0053	0.0	0.0054	0.0
business	revenues	revenue	revenues	11682	-0.0035	0.0	-0.0039	0.0	-0.0039	0.0
business	revenues	revenue-estimate	revenue-estimate	162	-0.012	0.0	-0.0126	0.0	-0.0116	0.0
business	revenues	revenue-estimate	revenue-estimate-downgrade	3	-0.0141	0.07	-0.0194	0.1	-0.0153	0.05
business	revenues	revenue-estimate	revenue-estimate-upgrade	15	0.0131	0.27	0.0147	0.69	0.0092	0.54
business	revenues	revenue-guidance	revenue-guidance	3589	-0.0042	0.0	-0.0044	0.0	-0.0042	0.0
business	revenues	revenue-guidance	revenue-guidance-above-expectations	46	0.0114	0.09	0.0125	0.09	0.0122	0.13
business	revenues	revenue-guidance	revenue-guidance-below-expectations	17	0.0047	0.91	0.0032	0.45	0.0046	0.55
business	revenues	revenue-guidance	revenue-guidance-down	284	-0.0465	0.0	-0.0475	0.0	-0.0476	0.0
business	revenues	revenue-guidance	revenue-guidance-meet-expectations	361	-0.0023	0.11	-0.0027	0.02	-0.0022	0.01
business	revenues	revenue-guidance	revenue-guidance-up	1222	0.0052	0.01	0.0048	0.01	0.0052	0.0
business	revenues	revenue-volume	revenue-volume	280	0.0069	0.04	0.0083	0.03	0.0085	0.01
business	revenues	revenue-volume	revenue-volume-down	53	0.0031	0.51	0.0027	0.36	0.0036	0.58
business	revenues	revenue-volume	revenue-volume-up	165	-0.0002	0.47	-0.0011	0.6	-0.0007	0.59
business	stock-prices	stock	stock-gain	5613	0.083	0.0	0.0851	0.0	0.0845	0.0
business	stock-prices	stock	stock-loss	4084	-0.0812	0.0	-0.0824	0.0	-0.0814	0.0
business	technical-analysis	relative-strength-index	relative-strength-index	91	0.0014	0.13	0.0005	0.29	0.0014	0.19
business	technical-analysis	relative-strength-index	relative-strength-index-overbought	2826	0.0158	0.0	0.0175	0.0	0.0171	0.0
business	technical-analysis	relative-strength-index	relative-strength-index-oversold	2400	-0.0109	0.0	-0.0139	0.0	-0.0123	0.0
business	technical-analysis	technical-price-level	technical-price-level-resistance-bearish	329	-0.0012	0.85	0.0006	0.22	-0.0009	0.49
business	technical-analysis	technical-view	technical-view	9129	0.0007	0.0	0.0003	0.0	0.0005	0.0
business	technical-analysis	technical-view	technical-view-bearish	4591	-0.0033	0.0	-0.0038	0.0	-0.0039	0.0
business	technical-analysis	technical-view	technical-view-bullish	9084	0.0011	0.0	0.0016	0.0	0.0012	0.0
politics	government	congressional-testimony	congressional-testimony-summoned	7	0.0075	0.23	0.0048	0.35	0.0043	0.25
society	corporate-responsibility	donation	donation	51	0.0011	0.84	-0.0017	0.56	-0.0015	0.98
society	corporate-responsibility	sponsorship	sponsorship	36	0.0152	0.99	0.0115	0.93	0.0125	0.98
society	legal	antitrust-investigation	antitrust-investigation	4	0.0015	0.22	0.0021	0.83	-0.0001	0.31
society	legal	antitrust-settlement	antitrust-settlement	11	0.0017	0.63	0.0051	0.16	0.0042	0.32
society	legal	antitrust-suit	antitrust-suit-defendant	9	-0.0186	0.44	-0.0226	0.15	-0.0212	0.18
society	legal	antitrust-suit	antitrust-suit-plaintiff	3	0.0166	0.57	0.0126	0.74	0.0166	0.53
society	legal	appeal	appeal-plaintiff	27	0.0052	0.36	0.0106	0.64	0.0076	0.58
society	legal	confidentiality-pact	confidentiality-pact	13	-0.011	0.14	-0.0105	0.42	-0.0095	0.48
society	legal	copyright-infringement	copyright-infringement-defendant	3	-0.0083	0.16	-0.0162	0.23	-0.0146	0.39
society	legal	fraud	fraud	7	0.012	0.0	0.0274	0.01	0.0233	0.0
society	legal	fraud	fraud-defendant	118	-0.0064	0.0	-0.0098	0.0	-0.0077	0.0
society	legal	fraud	fraud-plaintiff	4	0.024	0.59	0.016	0.59	0.0282	0.43
society	legal	legal-issues	legal-issues-defendant	3596	-0.0048	0.0	-0.0052	0.0	-0.0051	0.0
society	legal	legal-issues	legal-issues-dismissed-defendant	89	0.0099	0.2	0.0088	0.34	0.0085	0.2
society	legal	legal-issues	legal-issues-dismissed-plaintiff	58	0.0099	0.85	0.0089	0.58	0.0086	0.4
society	legal	legal-issues	legal-issues-plaintiff	362	-0.006	0.64	-0.0046	0.88	-0.0048	0.97
society	legal	patent-infringement	patent-infringement-defendant	153	0.0012	0.16	0.0016	0.55	0.0021	0.36
society	legal	patent-infringement	patent-infringement-plaintiff	177	-0.0025	0.82	-0.0003	0.71	-0.001	0.92
society	legal	sanctions	sanctions-target	40	0.0048	0.19	0.0028	0.6	0.0051	0.24
society	legal	settlement	settlement	724	0.007	0.0	0.0073	0.0	0.0073	0.0
society	legal	verdict	legal-verdict-disfavored	154	-0.0099	0.13	-0.0106	0.24	-0.0098	0.21
society	legal	verdict	legal-verdict-favored	62	0.0228	0.0	0.0223	0.0	0.0221	0.0
society	security	cyber-attacks	cyber-attacks	3	-0.0135	0.48	-0.0188	0.43	-0.0124	0.51
