# Supplementary material for: How does news affect biopharma stock prices?: An event study
Source: PLoS One. 2024 Jan 26;19(1):e0296927. doi: 10.1371/journal.pone.0296927 (PMC10817120; doi:10.1371/journal.pone.0296927)
Supplement: S5 Table — (CSV) [file pone.0296927.s005.csv]

TOPIC	GROUP	TYPE	CATEGORY	count	AR_ff5(0)	P-value_ff5	AR_cm(0)	P-value_cm	AR_mm(0)	P-value_mm
business	acquisitions-mergers	acquisition	acquisition-acquiree	291	0.3926	0	0.3951	0	0.3944	0
business	acquisitions-mergers	acquisition-regulatory-scrutiny	acquisition-regulatory-scrutiny-acquiree	17	0.3472	0	0.3447	0	0.3469	0
business	acquisitions-mergers	acquisition	acquisition-rumor-acquiree	13	0.1544	0	0.1614	0	0.1584	0
business	acquisitions-mergers	acquisition	acquisition-merger-termination-fee	28	0.138	0	0.1348	0	0.1377	0
business	acquisitions-mergers	acquisition	acquisition-interest-acquiree	89	0.1326	0	0.1351	0	0.1356	0
business	acquisitions-mergers	acquisition	acquisition-completed-acquiree	17	0.1155	0	0.1111	0	0.1107	0
business	stock-prices	stock	stock-gain	3108	0.1126	0	0.1154	0	0.1146	0
business	assets	company-for-sale	company-for-sale	7	0.1086	0	0.1283	0	0.1248	0
business	acquisitions-mergers	merger	merger	177	0.1029	0	0.1052	0	0.1039	0
business	equity-actions	going-private	going-private	6	0.0884	0.08	0.0882	0.18	0.09	0.15
business	analyst-ratings	analyst-ratings-change	analyst-ratings-change-positive-rater	6	0.0864	0.01	0.081	0.03	0.0843	0.01
business	order-imbalances	delay-imbalance	delay-imbalance	19	0.0776	0	0.0802	0	0.0771	0
business	equity-actions	trading	trading-resumed	1737	0.0769	0	0.0758	0	0.0769	0
business	assets	asset	assets	6	0.0757	0.43	0.0612	0.94	0.0676	0.67
business	products-services	fast-track-designation	fast-track-designation	258	0.0665	0	0.0692	0	0.0686	0
business	order-imbalances	buy-imbalance	buy-imbalance	3	0.0623	0.06	0.0755	0.04	0.0745	0.03
society	legal	fraud	fraud-plaintiff	3	0.0614	0.61	0.0586	0.6	0.0651	0.55
business	assets	facility	facility-relocation	11	0.0612	0.03	0.0604	0.05	0.0641	0.03
business	analyst-ratings	analyst-ratings-history	analyst-ratings-history-negative	34	0.0593	0	0.0594	0.01	0.0608	0
business	assets	patent	patent-filing	68	0.0585	0	0.0594	0	0.06	0
business	order-imbalances	sell-moo	mkt-open-sell-imbalance	1245	0.0578	0	0.0588	0	0.0583	0
business	acquisitions-mergers	acquisition	acquisition-bid-rejected-acquiree	22	0.0551	0	0.0536	0	0.0533	0
business	acquisitions-mergers	unit-acquisition	unit-acquisition-acquiree	195	0.0545	0	0.0572	0	0.0563	0
business	equity-actions	capex	capex-down	3	0.0529	0	0.0408	0.07	0.0391	0.01
business	analyst-ratings	analyst-ratings-change	analyst-ratings-change-positive	1326	0.0507	0	0.0512	0	0.0508	0
business	products-services	clinical-trials	clinical-trials-positive	1075	0.0505	0	0.0507	0	0.0502	0
business	credit	note-acquisition	note-acquisition	16	0.0459	0.06	0.0382	0.31	0.0465	0.13
society	legal	verdict	legal-verdict-favored	24	0.0459	0	0.0444	0.01	0.0441	0
business	products-services	government-contract	government-contract	76	0.044	0	0.0437	0	0.0453	0
business	equity-actions	trading	trading-halt	1513	0.0436	0	0.0443	0	0.0438	0
business	assets	facility	facility-sale	9	0.0433	0.02	0.0189	0.05	0.0241	0.04
business	dividends	dividend-guidance	dividend-guidance	6	0.0397	0.53	0.0386	0.79	0.0395	0.64
business	equity-actions	public-offering	public-offering-suspended	10	0.0359	0	0.0302	0	0.0298	0
business	earnings	ebitda-guidance	ebitda-guidance-up	6	0.0337	0.02	0.0419	0.09	0.0387	0.03
business	price-targets	price-target	price-target-upgrade	2114	0.0328	0	0.0326	0	0.0331	0
business	products-services	regulatory-product-approval	regulatory-product-approval-granted	1469	0.0326	0	0.0327	0	0.0327	0
business	products-services	business-contract	business-contract	3713	0.0324	0	0.0325	0	0.0323	0
business	acquisitions-mergers	stake	stake-acquiree	338	0.0319	0	0.0319	0	0.0324	0
business	assets	patent	patent-awarded	819	0.0319	0	0.0306	0	0.0305	0
business	credit	loan	loan-recipient	28	0.0315	0.62	0.0334	0.04	0.0359	0.07
business	acquisitions-mergers	acquisition	acquisition-rumor-acquirer	8	0.0306	0	0.0341	0	0.0304	0
business	acquisitions-mergers	acquisition	acquisition-acquirer	703	0.0304	0	0.0297	0	0.0297	0
business	earnings	operating-earnings	operating-earnings-down	3	0.0294	0.63	0.0283	0.7	0.0352	0.6
business	products-services	orphan-drug-designation	orphan-drug-designation	373	0.0285	0	0.0281	0	0.0286	0
business	analyst-ratings	analyst-ratings-history	analyst-ratings-history-neutral	64	0.0266	0.36	0.029	0.39	0.0277	0.21
business	marketing	campaign-ad	campaign-ad-release	68	0.0266	0.12	0.03	0.1	0.0307	0.08
business	partnerships	partnership	partnership	2491	0.0266	0	0.027	0	0.0272	0
business	products-services	clinical-trials	clinical-trials-complete	149	0.0253	0.61	0.0296	0.18	0.0275	0.3
business	analyst-ratings	analyst-ratings-set	analyst-ratings-set-positive	2313	0.0241	0	0.0244	0	0.0244	0
business	acquisitions-mergers	merger	merger-completed	74	0.0238	0.05	0.0231	0.07	0.023	0.07
business	credit	credit-extension	credit-extension-recipient	47	0.0237	0	0.0238	0	0.0249	0
business	earnings	operating-earnings	operating-earnings-up	10	0.0237	0.4	0.0299	0.41	0.0286	0.52
business	products-services	supply	supply-increase	34	0.0234	0.2	0.0231	0.1	0.0231	0.1
business	credit	debt	debt	18	0.0231	0.07	0.0267	0.17	0.0245	0.03
business	earnings	earnings-guidance	earnings-guidance-up	192	0.0229	0	0.0247	0	0.0229	0
society	legal	legal-issues	legal-issues-dismissed-plaintiff	16	0.0229	0.85	0.0182	0.9	0.0148	0.87
business	products-services	grant	grant-recipient	103	0.0227	0.01	0.0228	0.01	0.0245	0
business	price-targets	price-target	price-target-set	2291	0.022	0	0.0231	0	0.0232	0
business	equity-actions	initial-public-offering	ipo-completed	4	0.0219	0.84	0.0461	0.77	0.0407	0.69
business	equity-actions	buybacks	buybacks	214	0.0212	0	0.0219	0.01	0.0213	0.01
business	technical-analysis	relative-strength-index	relative-strength-index-overbought	1717	0.021	0	0.0235	0	0.0229	0
business	dividends	dividend	dividend-above-expectations	4	0.0207	0.01	0.0131	0.09	0.018	0.03
business	products-services	clinical-trials	clinical-trials-filed	352	0.0201	0	0.021	0.01	0.0203	0.01
business	labor-issues	executive-salary	executive-salary	123	0.0199	0.19	0.0204	0.21	0.0194	0.21
business	equity-actions	investment	investment-recipient	46	0.0195	0.88	0.0223	0.84	0.0234	0.97
business	equity-actions	expenses	expenses-up	42	0.0192	0.58	0.0222	0.78	0.0207	0.86
business	equity-actions	ownership	ownership-increase-held	388	0.019	0	0.0202	0	0.0206	0
business	equity-actions	initial-public-offering	ipo-considered	5	0.0181	0.87	0.0291	0.75	0.028	0.85
business	equity-actions	trading	trading-delisting-review	14	0.018	0.2	0.0137	0.24	0.0148	0.2
business	revenues	revenue-estimate	revenue-estimate-upgrade	8	0.0176	0.42	0.0213	0.79	0.0124	0.61
business	products-services	regulatory-product-review	regulatory-product-review-positive	132	0.0174	0	0.0176	0	0.018	0
business	equity-actions	private-placement	private-placement	305	0.017	0	0.017	0	0.0172	0
business	partnerships	joint-venture	joint-venture	142	0.0163	0.1	0.0202	0.16	0.0161	0.19
business	labor-issues	hirings	hirings	42	0.0161	0.99	0.0209	0.63	0.018	0.87
business	earnings	pretax-earnings	pretax-earnings-positive	21	0.016	0.88	0.0194	0.42	0.0181	0.7
society	corporate-responsibility	sponsorship	sponsorship	25	0.0159	0.66	0.0128	0.66	0.0131	0.73
business	products-services	product-release	product-release	1385	0.0156	0	0.0151	0	0.0152	0
business	equity-actions	spin-off	spin-off	27	0.0147	0.34	0.0109	0.39	0.0136	0.23
business	revenues	revenue-guidance	revenue-guidance-above-expectations	14	0.0147	0.22	0.018	0.48	0.0169	0.56
business	analyst-ratings	analyst-ratings-change	analyst-ratings-change-neutral	554	0.0144	0	0.0132	0	0.0142	0
business	equity-actions	investment	investment-investor	34	0.0144	0.47	0.0081	0.54	0.0112	0.88
business	revenues	revenue-volume	revenue-volume-up	64	0.0142	0.01	0.0145	0.01	0.0141	0.01
business	credit-ratings	credit-rating-change	credit-rating-downgrade	19	0.0138	0.13	0.0144	0.36	0.0132	0.27
business	insider-trading	insider-buy	insider-buy	11522	0.0133	0	0.0136	0	0.0135	0
business	earnings	pretax-earnings	pretax-earnings-up	13	0.013	0.54	0.0066	0.42	0.011	0.5
business	earnings	operating-earnings	operating-earnings-positive	79	0.0127	0.05	0.0131	0.01	0.0127	0.03
business	credit-ratings	credit-rating-change	credit-rating-withdrawn-rating	9	0.0126	0.77	0.0143	0.81	0.0086	0.64
business	earnings	earnings-per-share	earnings-per-share-up	84	0.0125	0	0.0101	0.05	0.0118	0.02
business	equity-actions	reorganization	reorganization-complete	6	0.0125	0.16	0.0088	0.17	0.0101	0.11
business	products-services	regulatory-product-application	regulatory-product-application	470	0.0124	0	0.0138	0	0.0141	0
society	legal	fraud	fraud	4	0.0121	0	0.0345	0.01	0.0298	0
business	revenues	revenue	revenue-up	556	0.0118	0	0.012	0	0.012	0
business	products-services	clinical-trials	clinical-trials-start	2512	0.0116	0	0.0103	0	0.0107	0
business	indexes	index-listing	index-listing	198	0.0115	0.28	0.0096	0.14	0.0094	0.38
society	legal	legal-issues	legal-issues-dismissed-defendant	40	0.0115	0.41	0.0088	0.81	0.0083	0.63
business	earnings	earnings	earnings-positive	1514	0.0113	0	0.0122	0	0.0115	0
business	earnings	ebitda-guidance	ebitda-guidance	26	0.0111	0.45	0.0141	0.47	0.0131	0.32
business	earnings	earnings-per-share	earnings-per-share-down	25	0.0108	0.16	0.012	0.35	0.0098	0.18
business	credit	credit-extension	credit-extension-provider	12	0.0105	0.61	0.0064	0.77	0.0096	0.46
business	credit-ratings	credit-rating-outlook	credit-rating-outlook-positive	7	0.0103	1	0.002	0.68	0.0054	0.61
business	equity-actions	shareholder-rights-plan	shareholder-rights-plan-suspended	3	0.0102	0.63	-0.0166	0.3	-0.0104	0.62
business	products-services	clinical-trials-patient-enrollment	patient-enrollment-complete	728	0.0101	0.07	0.0101	0.21	0.0104	0.08
business	acquisitions-mergers	unit-acquisition	unit-acquisition-completed-acquirer	8	0.01	0.12	0.0034	0.2	0.0063	0.12
business	earnings	earnings-estimate	earnings-estimate-upgrade	8	0.0097	0.07	0.0093	0.32	0.0085	0.42
business	equity-actions	public-offering	public-offering-delayed	3	0.0095	0.28	-0.0202	0.27	-0.0206	0.18
business	regulatory	regulatory-investigation	regulatory-investigation	146	0.0095	0.01	0.0093	0.12	0.0104	0.04
business	products-services	award	award	236	0.0092	0.24	0.0086	0.39	0.0087	0.42
business	regulatory	exchange-compliance	exchange-compliance	44	0.0089	0.28	0.0121	0.13	0.011	0.13
business	acquisitions-mergers	unit-acquisition	unit-acquisition-acquirer	196	0.0088	0.39	0.0084	0.77	0.0087	0.47
business	labor-issues	executive-health	executive-health	9	0.0088	0.88	0.0099	0.93	0.0111	0.96
business	revenues	revenue-volume	revenue-volume	141	0.0088	0.13	0.0111	0.07	0.0113	0.06
business	earnings	earnings-per-share	earnings-per-share-positive	2181	0.0086	0	0.0088	0	0.0086	0
business	products-services	clinical-trials-patient-enrollment	patient-enrollment-start	310	0.0084	0.78	0.0075	0.76	0.0086	0.89
business	earnings	earnings	earnings-up	594	0.0078	0	0.0067	0.04	0.0074	0.04
business	revenues	revenue-guidance	revenue-guidance-up	478	0.0077	0	0.0075	0	0.0079	0
business	technical-analysis	relative-strength-index	relative-strength-index	8	0.0076	0.08	0.0102	0.11	0.011	0.08
business	assets	facility	facility-open	132	0.0075	0	0.0074	0	0.0069	0
business	equity-actions	ownership	ownership-decrease-owner	99	0.0074	0	0.0055	0	0.0067	0
business	order-imbalances	buy-moc	mkt-close-buy-imbalance	962	0.0074	0.19	0.0113	0.07	0.0099	0.02
business	acquisitions-mergers	merger-regulatory-approval	merger-regulatory-approval	41	0.007	0.21	0.0067	0.67	0.0095	0.53
business	earnings	ebitda	ebitda-positive	28	0.007	0.91	0.0049	0.83	0.0077	0.73
business	credit-ratings	credit-rating-outlook	credit-rating-outlook-stable	14	0.0067	0.97	0.0083	0.85	0.0091	0.92
business	analyst-ratings	analyst-ratings-change	analyst-ratings-change-negative-rater	9	0.0066	0.66	-0.0014	0.41	0.0034	0.55
society	legal	settlement	settlement	210	0.0062	0.05	0.0069	0.07	0.0068	0.04
business	acquisitions-mergers	merger-regulatory-scrutiny	merger-regulatory-scrutiny	4	0.006	0	0.0015	0	0.0058	0
business	equity-actions	ownership	ownership-increase-owner	91	0.006	0.75	0.0065	0.99	0.0062	0.77
business	acquisitions-mergers	acquisition-regulatory-approval	acquisition-regulatory-approval-acquiree	16	0.0056	0.6	0.0066	0.61	0.0063	0.57
business	credit-ratings	credit-rating-outlook	credit-rating-outlook-negative	13	0.005	0	0.0004	0	0.0044	0
business	products-services	market-share	market-share-gain	5	0.005	0.24	0.0234	0.66	0.0049	0.43
business	revenues	revenue	revenue-meet-expectations	13	0.0049	0.2	-0.0042	0.19	-0.0023	0.16
business	equity-actions	shareholder-rights-plan	shareholder-rights-plan	76	0.0048	0.66	0.0064	0.34	0.0067	0.4
business	dividends	dividend	dividend-up	44	0.0047	0.78	0.0087	0.35	0.0057	0.69
society	corporate-responsibility	donation	donation	17	0.0046	0.41	0.0011	0.46	0.0007	0.4
business	equity-actions	capex-guidance	capex-guidance	93	0.0045	0.45	0.0055	0.25	0.0052	0.16
business	equity-actions	capital-increase	capital-increase-completed	6	0.0044	0.72	0.0068	0.87	0.0071	0.62
business	earnings	earnings	earnings-above-expectations	562	0.0039	0.07	0.0036	0.2	0.0042	0.13
business	assets	facility	facility-upgrade	39	0.0036	0.43	0.0051	0.42	0.0024	0.63
business	acquisitions-mergers	acquisition	acquisition-completed-acquirer	208	0.0029	0.78	0.0025	0.88	0.0027	0.85
society	legal	appeal	appeal-plaintiff	4	0.0029	0.67	0.0038	0.7	0.004	0.8
business	marketing	conference	conference-participant	14438	0.0028	0.15	0.0029	0	0.0033	0
business	equity-actions	initial-public-offering	ipo	17	0.0027	0.23	-0.0115	0.03	-0.0099	0.04
business	credit	debt	debt-extension-recipient	12	0.0024	0.64	-0.0034	0.39	0.0052	0.98
business	credit-ratings	credit-rating-change	credit-rating-unchanged	19	0.0024	0.56	-0.0021	0.37	0.0008	0.41
business	labor-issues	executive-appointment	executive-appointment	7404	0.0024	0	0.0022	0.01	0.0023	0
business	earnings	earnings-per-share	earnings-per-share	93	0.0023	0.21	0.0004	0.59	0.0021	0.28
business	revenues	revenue-volume	revenue-volume-down	12	0.0021	0.69	0.0015	0.43	0.0029	0.58
business	equity-actions	stock-splits	stock-splits	52	0.0019	0.89	0.0038	0.83	0.0019	0.52
business	acquisitions-mergers	merger	merger-opposition	8	0.0018	0.34	0.0044	0.41	0.001	0.3
business	products-services	product-price	product-price-raise	15	0.0017	0.87	0.0035	0.95	0.0017	0.97
business	equity-actions	capex	capex	14	0.0016	0.91	0.0036	0.39	0.0018	0.74
business	products-services	market-guidance	market-guidance-up	3	0.0015	0.64	0.0022	0.85	0.0026	0.98
business	credit-ratings	credit-rating-watch	credit-rating-watch-positive	11	0.0014	0	-0.0045	0	0.0011	0
business	equity-actions	capex-guidance	capex-guidance-up	3	0.0014	0.96	-0.0092	0.22	-0.0041	0.97
business	investor-relations	conference-call	conference-call	5712	0.0013	0.47	0.001	0.25	0.0007	0.88
business	technical-analysis	technical-view	technical-view-bullish	5532	0.0013	0	0.002	0	0.0014	0
business	dividends	dividend	dividend	183	0.0012	0	0.0001	0	0.0012	0
business	credit-ratings	credit-rating-change	credit-rating-affirmation	55	0.0011	0.28	0.0026	0.54	0.002	0.43
society	legal	patent-infringement	patent-infringement-defendant	40	0.0009	0.12	0.0008	0.97	0.0031	0.53
business	acquisitions-mergers	acquisition	acquisition-interest-acquirer	56	0.0008	0.24	0.0017	0.77	0.0011	0.46
business	equity-actions	trading	trading-listing	28	0.0008	0.38	0.0028	0.4	-0.0007	0.42
business	technical-analysis	technical-view	technical-view	4806	0.0006	0	-0.0001	0	0.0003	0
business	assets	facility	facility-close	50	0.0005	0.34	-0.0008	0.4	0.0003	0.36
business	credit-ratings	credit-rating-change	credit-rating-provisional-rating	4	0.0004	0.31	0.0035	0.14	0.0035	0.17
business	revenues	revenue-guidance	revenue-guidance-meet-expectations	172	0.0002	0.54	-0.0003	0.14	0.001	0.09
business	insider-trading	insider-gift	insider-gift	737	0.0001	0.27	0.0025	0.91	0.0016	0.78
business	labor-issues	executive-compensation	executive-compensation	17	-0.0005	0.97	0.002	0.85	-0.0005	0.84
society	legal	patent-infringement	patent-infringement-plaintiff	73	-0.0005	0.69	0.0007	0.85	0.0005	0.78
business	assets	headquarters-change	headquarters-change	22	-0.0006	0.1	-0.0016	0.09	-0.001	0.08
business	labor-issues	executive-shares-options	executive-shares-options	23	-0.0007	0.34	0.0021	0.54	0.0007	0.5
business	acquisitions-mergers	acquisition	acquisition-opposition-acquiree	5	-0.0009	0.78	0.0016	0.89	0.0014	0.65
business	credit-ratings	credit-rating-change	credit-rating-upgrade	22	-0.0009	0.08	-0.0022	0.36	-0.0036	0.08
business	earnings	earnings-per-share	earnings-per-share-above-expectations	2064	-0.0009	0.58	-0.0008	0.47	-0.0009	0.73
business	investor-relations	major-shareholders-disclosure	major-shareholders-disclosure	13324	-0.0009	0	-0.002	0	-0.002	0
business	credit-ratings	credit-rating-change	credit-rating-set	117	-0.0012	0.02	-0.0034	0	-0.0025	0
business	insider-trading	insider-surrender	insider-surrender	2889	-0.0012	0.07	-0.0007	0.35	-0.0004	0.99
business	revenues	revenue	revenue-above-expectations	1396	-0.0013	0.32	-0.0009	0.21	-0.0009	0.21
business	products-services	business-combination	business-combination	8	-0.0016	0.15	-0.0044	0.18	-0.0073	0.06
business	technical-analysis	technical-price-level	technical-price-level-resistance-bearish	206	-0.0017	0.8	0.0003	0.27	-0.0015	0.49
business	earnings	earnings-estimate	earnings-estimate	1168	-0.0019	0.01	-0.0007	0.32	-0.002	0.02
business	order-imbalances	no-moc	no-mkt-close-imbalance	157	-0.0019	0.54	-0.0009	0.83	-0.0017	0.72
business	equity-actions	capital-increase	capital-increase	61	-0.0021	0.06	-0.0044	0.27	-0.0038	0.13
business	revenues	revenue	revenues	7452	-0.0023	0.02	-0.0027	0	-0.0028	0.01
business	insider-trading	sell-registration	insider-sell-registration	18209	-0.0026	0.11	-0.0026	0	-0.0024	0
business	earnings	earnings	earnings	19047	-0.0029	0	-0.0033	0	-0.0032	0
business	products-services	supply-guidance	supply-guidance-increase	8	-0.003	0.82	-0.0053	0.42	-0.0053	0.68
business	equity-actions	expenses	expenses	638	-0.0033	0.02	-0.0042	0.2	-0.004	0.11
business	insider-trading	insider-sell	insider-sell	22063	-0.0034	0	-0.0037	0	-0.0035	0
business	technical-analysis	technical-view	technical-view-bearish	2762	-0.0036	0	-0.0047	0	-0.0046	0
business	equity-actions	fundraising	fundraising	448	-0.0038	0.01	-0.0027	0	-0.003	0
business	investor-relations	board-meeting	board-meeting	221	-0.0039	0.32	-0.0035	0.65	-0.0033	0.49
business	labor-issues	executive-death	executive-death	24	-0.0042	0.8	-0.0042	0.95	-0.0043	0.65
business	regulatory	auditor-appointment	auditor-appointment	13	-0.0042	0.68	-0.0118	0.86	-0.0085	0.91
business	acquisitions-mergers	stake	stake-acquirer	137	-0.0043	0.17	-0.0029	0.3	-0.0049	0.28
business	equity-actions	name-change	name-change	62	-0.0045	0.88	-0.0056	0.79	-0.0056	0.86
business	earnings	earnings-per-share-guidance	earnings-per-share-guidance	523	-0.0046	0.01	-0.005	0.02	-0.0045	0.02
society	legal	legal-issues	legal-issues-defendant	2054	-0.0048	0.05	-0.0055	0.1	-0.0053	0.19
business	revenues	revenue-guidance	revenue-guidance	1841	-0.0051	0	-0.005	0.01	-0.0051	0.01
business	assets	asset	asset-sale	364	-0.0053	0.05	-0.0054	0.02	-0.0052	0.03
business	acquisitions-mergers	merger	merger-failed	20	-0.0057	0.09	-0.0038	0.06	-0.0035	0.09
society	legal	legal-issues	legal-issues-plaintiff	144	-0.0057	0.05	-0.0037	0.05	-0.0036	0.03
business	earnings	earnings-per-share	earnings-per-share-negative	10237	-0.006	0	-0.0065	0	-0.0067	0
business	earnings	earnings-revision	earnings-revision-up	3	-0.0064	0.65	-0.0049	0.49	-0.0015	0.29
business	earnings	operating-earnings	operating-earnings-negative	163	-0.0065	0.64	-0.0064	0.61	-0.0063	0.94
business	labor-issues	executive-salary	executive-salary-increase	19	-0.0065	1	-0.0074	0.51	-0.0073	0.56
business	order-imbalances	buy-moo	mkt-open-buy-imbalance	1421	-0.0065	0	-0.0036	0	-0.0065	0
business	acquisitions-mergers	acquisition-regulatory-approval	acquisition-regulatory-approval-acquirer	21	-0.0066	0.21	-0.0081	0.17	-0.0074	0.12
business	earnings	earnings-guidance	earnings-guidance-meet-expectations	121	-0.0069	0.42	-0.0105	0.1	-0.0099	0.12
business	products-services	clinical-trials	clinical-trials	4097	-0.0072	0.13	-0.0068	0.5	-0.0072	0.28
business	acquisitions-mergers	acquisition	acquisition-bid-rejected-acquirer	6	-0.0073	0.5	-0.0109	0.58	-0.0102	0.53
business	products-services	market-entry	market-entry	11	-0.0073	0.35	-0.0112	0.64	-0.0102	0.55
business	earnings	earnings-guidance	earnings-guidance	634	-0.0075	0	-0.0072	0.03	-0.0065	0.01
business	acquisitions-mergers	merger	merger-delayed	3	-0.0077	0.25	-0.0117	0.48	-0.0132	0.32
business	acquisitions-mergers	unit-acquisition	unit-acquisition-completed-acquiree	12	-0.0078	0.7	-0.0105	0.96	-0.0108	0.94
business	analyst-ratings	analyst-ratings-set	analyst-ratings-set-neutral	577	-0.0078	0	-0.0073	0	-0.0074	0
society	legal	confidentiality-pact	confidentiality-pact	6	-0.0078	0.46	-0.0029	0.76	-0.0078	0.94
business	credit	debt	debt-reduction	20	-0.0079	0.93	-0.0147	0.74	-0.0091	0.97
business	earnings	earnings	earnings-negative	6990	-0.0082	0	-0.0086	0	-0.0087	0
business	equity-actions	expenses-guidance	expenses-guidance	330	-0.0088	0.06	-0.0086	0.51	-0.009	0.37
business	marketing	conference	conference-organizer	198	-0.009	0.56	-0.0105	0.6	-0.0093	0.52
society	legal	sanctions	sanctions-target	7	-0.0093	0.24	-0.001	0.3	-0.0037	0.35
business	revenues	revenue-guidance	revenue-guidance-below-expectations	8	-0.0095	0.18	-0.0139	0.83	-0.0127	0.54
business	earnings	earnings-revision	earnings-revision	33	-0.0098	0.58	-0.0171	0.19	-0.0128	0.3
business	equity-actions	ownership	ownership-decrease-held	276	-0.0099	0.68	-0.0137	0.43	-0.0138	0.18
business	marketing	press-conference	press-conference-organizer	4	-0.0101	0.17	0.0057	0.32	0.0061	0.27
business	earnings	earnings-estimate	earnings-estimate-downgrade	6	-0.0102	0.53	-0.0078	0.51	-0.0139	0.28
society	legal	fraud	fraud-defendant	76	-0.011	0	-0.0128	0	-0.0134	0
business	credit-ratings	credit-rating-change	credit-rating-action	19	-0.0111	0.02	-0.0077	0.14	-0.0101	0.08
business	labor-issues	executive-salary	executive-salary-cut	4	-0.0111	0.69	-0.0186	0.47	-0.0183	0.75
business	products-services	demand	demand-increase	3	-0.0112	0.2	0.0086	0.3	0.0002	0.93
business	regulatory	regulatory-investigation	regulatory-investigation-completed	12	-0.0116	0.61	-0.0099	0.28	-0.0107	0.3
business	technical-analysis	relative-strength-index	relative-strength-index-oversold	1498	-0.0123	0	-0.0166	0	-0.0144	0
business	earnings	operating-earnings	operating-earnings	232	-0.0125	0	-0.0119	0	-0.0125	0
business	equity-actions	capex-guidance	capex-guidance-down	8	-0.0125	0.78	-0.0077	0.8	-0.009	0.99
business	products-services	product-price	product-price-cut	18	-0.0125	0.16	-0.0123	0.24	-0.0122	0.2
business	products-services	supply	supply-decrease	4	-0.0135	0.91	-0.0253	0.62	-0.0281	0.66
business	equity-actions	expenses-guidance	expenses-guidance-down	41	-0.0141	0.15	-0.0193	0.1	-0.0186	0.21
business	labor-issues	executive-firing	executive-firing	23	-0.0142	0.05	-0.0205	0.02	-0.0148	0.05
business	order-imbalances	sell-moc	mkt-close-sell-imbalance	923	-0.0143	0	-0.0155	0	-0.0125	0
business	equity-actions	expenses	expenses-down	41	-0.0144	0.61	-0.0021	0.87	-0.008	0.89
business	revenues	revenue	revenue-down	110	-0.0145	0.31	-0.0163	0.31	-0.0154	0.3
business	earnings	earnings	earnings-below-expectations	809	-0.0151	0	-0.0157	0	-0.0149	0
business	earnings	earnings-per-share	earnings-per-share-below-expectations	1103	-0.0152	0	-0.0156	0	-0.0152	0
business	labor-issues	executive-resignation	executive-resignation	1266	-0.0158	0	-0.0146	0	-0.015	0
business	earnings	pretax-earnings	pretax-earnings-down	12	-0.016	0.26	-0.0218	0.25	-0.0167	0.28
business	earnings	earnings-per-share	earnings-per-share-meet-expectations	126	-0.0162	0.3	-0.0162	0.37	-0.0159	0.3
business	credit	shelf-registration	mixed-shelf-registration	281	-0.0164	0.06	-0.0158	0.05	-0.016	0.05
business	earnings	earnings	earnings-meet-expectations	11	-0.0164	0.88	-0.0206	0.99	-0.0195	0.95
business	earnings	ebitda	ebitda-negative	5	-0.0164	0.34	-0.0185	0.32	-0.0185	0.2
business	revenues	revenue	revenue-below-expectations	734	-0.0165	0	-0.0177	0	-0.017	0
business	acquisitions-mergers	acquisition	acquisition-failed-acquirer	5	-0.0167	0.95	-0.011	0.89	-0.014	0.7
business	equity-actions	rights-issue	rights-issue	42	-0.0167	0.24	-0.0174	0.32	-0.0148	0.26
business	credit-ratings	credit-rating-watch	credit-rating-watch-negative	13	-0.0176	0	-0.0189	0	-0.0174	0
business	equity-actions	expenses-guidance	expenses-guidance-up	45	-0.0176	0.02	-0.0163	0.07	-0.0143	0.04
business	acquisitions-mergers	acquisition	acquisition-rumor-denied-acquiree	3	-0.0179	0.35	-0.0111	0.8	-0.0094	0.63
business	equity-actions	expenses	expenses-charge	48	-0.0191	0.14	-0.0184	0.51	-0.0186	0.25
business	earnings	earnings	earnings-down	550	-0.0201	0	-0.0217	0	-0.0204	0
business	equity-actions	shelf-registration	equity-shelf-registration	166	-0.0207	0	-0.0173	0	-0.0182	0
business	products-services	product-recall	product-recall	50	-0.0207	0	-0.0234	0.01	-0.0224	0
society	legal	verdict	legal-verdict-disfavored	28	-0.0223	0.71	-0.0243	0.92	-0.0202	0.96
business	products-services	regulatory-product-approval	regulatory-product-approval-conditional	29	-0.024	0.33	-0.0245	0.36	-0.0262	0.19
business	earnings	earnings-revision	earnings-revision-down	3	-0.0247	0.18	-0.0422	0.17	-0.0333	0.22
business	equity-actions	trading	trading-delisting	137	-0.0249	0	-0.0226	0.01	-0.0229	0.01
business	price-targets	price-target	price-target-downgrade	2194	-0.0282	0	-0.0287	0	-0.0291	0
business	credit	debt	debt-increase	9	-0.0296	0.01	-0.0312	0.01	-0.0327	0
business	products-services	business-contract	business-contract-terminated	117	-0.0306	0.01	-0.0302	0.07	-0.0311	0.03
business	credit	note-sale	note-sale	298	-0.0312	0	-0.0319	0	-0.031	0
business	assets	patent	patent-filing-rejected	4	-0.0315	0.78	-0.0275	0.87	-0.0327	0.94
business	equity-actions	reorganization	reorganization-approval	3	-0.0322	0.45	-0.0209	0.66	-0.0266	0.6
business	products-services	demand-guidance	demand-guidance-increase	5	-0.0325	0.89	-0.0292	0.58	-0.0273	0.63
business	earnings	operating-earnings-guidance	operating-earnings-guidance	18	-0.0331	0	-0.0262	0.01	-0.032	0.01
business	analyst-ratings	analyst-ratings-set	analyst-ratings-set-negative	119	-0.0332	0	-0.032	0	-0.0334	0
business	products-services	regulatory-product-warning	regulatory-product-warning	8	-0.0342	0.57	-0.0312	0.85	-0.0356	0.56
business	acquisitions-mergers	merger	merger-rumor	8	-0.0343	0.3	-0.0371	0.26	-0.0294	0.31
business	equity-actions	reorganization	reorganization	112	-0.0345	0	-0.0334	0.03	-0.0354	0.01
business	equity-actions	initial-public-offering-price	ipo-pricing	14	-0.0354	0.07	-0.0534	0.04	-0.0491	0.06
business	equity-actions	public-offering	public-offering	2602	-0.0368	0	-0.0375	0	-0.0373	0
business	assets	patent	patent-revoked	4	-0.0427	0.86	-0.0472	0.77	-0.0598	0.75
business	earnings	earnings-guidance	earnings-guidance-down	96	-0.0427	0	-0.0438	0	-0.043	0
business	partnerships	partnership	partnership-terminated	51	-0.0443	0	-0.0435	0	-0.0445	0
business	credit	shelf-registration	debt-shelf-registration	4	-0.0448	0.18	-0.051	0.16	-0.0473	0.11
business	regulatory	exchange-noncompliance	exchange-noncompliance	61	-0.046	0	-0.047	0.01	-0.0457	0
business	labor-issues	layoffs	layoffs	377	-0.0467	0	-0.0449	0	-0.0464	0
business	equity-actions	savings	savings	4	-0.0496	0.25	-0.0449	0.76	-0.0504	0.46
business	revenues	revenue-estimate	revenue-estimate	23	-0.0512	0	-0.0521	0	-0.0478	0
business	equity-actions	reorganization	reorganization-costs	97	-0.0561	0.03	-0.0533	0.17	-0.0563	0.09
business	credit	debt-restructuring	debt-restructuring	8	-0.0564	0.03	-0.0788	0.01	-0.0717	0.01
business	revenues	revenue-guidance	revenue-guidance-down	128	-0.0565	0	-0.0578	0	-0.0583	0
business	regulatory	auditor-resignation	auditor-resignation	6	-0.0572	0.27	-0.0637	0.24	-0.0616	0.26
business	indexes	index-delisting	index-delisting	5	-0.0646	0.01	-0.0722	0.01	-0.0701	0.02
business	products-services	project-abandoned	project-abandoned	9	-0.0711	0.71	-0.0537	0.57	-0.0652	0.93
business	products-services	regulatory-product-review	regulatory-product-review-negative	4	-0.0712	0.01	-0.0727	0.02	-0.0776	0.01
business	analyst-ratings	analyst-ratings-change	analyst-ratings-change-negative	1733	-0.0731	0	-0.0736	0	-0.0735	0
business	earnings	earnings-guidance	earnings-guidance-below-expectations	4	-0.0753	0	-0.0717	0.12	-0.0722	0
business	equity-actions	savings-guidance	savings-guidance	26	-0.0805	0	-0.0824	0	-0.0848	0
business	equity-actions	reverse-stock-splits	reverse-stock-splits	114	-0.0819	0	-0.0794	0	-0.081	0
business	equity-actions	reorganization-unit	reorganization-unit	18	-0.0826	0	-0.0813	0.01	-0.0819	0
business	analyst-ratings	analyst-ratings-history	analyst-ratings-history-positive	121	-0.088	0	-0.089	0	-0.0898	0
business	products-services	product-discontinued	product-discontinued	112	-0.0903	0	-0.0895	0	-0.09	0
business	equity-actions	fundraising	bought-deal	30	-0.0954	0.03	-0.0956	0.11	-0.1057	0.05
business	products-services	clinical-trials-patient-enrollment	patient-enrollment-suspended	27	-0.1	0	-0.0946	0	-0.0982	0
business	stock-prices	stock	stock-loss	2101	-0.1026	0	-0.104	0	-0.1031	0
business	products-services	regulatory-product-application	regulatory-product-application-withdrawn	25	-0.1042	0	-0.1046	0	-0.1049	0
business	partnerships	joint-venture	joint-venture-terminated	6	-0.1143	0.28	-0.1159	0.35	-0.1134	0.29
business	earnings	earnings-guidance	earnings-guidance-suspended	19	-0.1368	0	-0.134	0	-0.1366	0
business	products-services	clinical-trials	clinical-trials-suspended	96	-0.1403	0	-0.1431	0	-0.1386	0
business	products-services	regulatory-product-approval	regulatory-product-approval-denied	32	-0.1626	0	-0.1652	0	-0.1626	0
business	products-services	product-outage	product-outage	11	-0.1888	0	-0.2027	0	-0.195	0
business	products-services	clinical-trials	clinical-trials-negative	21	-0.2603	0	-0.2608	0	-0.2603	0
business	products-services	product-release	product-delayed	5	-0.2708	0	-0.2809	0	-0.2811	0
