# Supplementary material for: How does news affect biopharma stock prices?: An event study
Source: PLoS One. 2024 Jan 26;19(1):e0296927. doi: 10.1371/journal.pone.0296927 (PMC10817120; doi:10.1371/journal.pone.0296927)
Supplement: S6 Table — (CSV) [file pone.0296927.s006.csv]

TOPIC	GROUP	TYPE	CATEGORY	count	AR_ff5(0)	P-value_ff5	AR_cm(0)	P-value_cm	AR_mm(0)	P-value_mm
business	products-services	market-share	market-share-gain	3	0.2016	0	0.2017	0.02	0.2013	0
business	acquisitions-mergers	merger-regulatory-scrutiny	merger-regulatory-scrutiny	4	0.1589	0	0.161	0	0.1609	0
business	acquisitions-mergers	acquisition	acquisition-acquiree	273	0.1009	0	0.1004	0	0.1013	0
business	acquisitions-mergers	acquisition	acquisition-interest-acquiree	89	0.0821	0	0.0833	0	0.0818	0
business	credit	debt-restructuring	debt-restructuring	7	0.0756	0	0.0733	0	0.0739	0
business	earnings	ebitda-guidance	ebitda-guidance-up	8	0.0731	0.07	0.0727	0.03	0.0755	0.06
business	credit-ratings	credit-rating-watch	credit-rating-watch-positive	14	0.0718	0	0.0707	0	0.0721	0
business	products-services	grant	grant-recipient	23	0.0476	0.22	0.0448	0.08	0.0454	0.09
business	analyst-ratings	analyst-ratings-history	analyst-ratings-history-negative	32	0.0469	0	0.0501	0	0.0483	0
business	stock-prices	stock	stock-gain	2505	0.0462	0	0.0476	0	0.0471	0
business	dividends	dividend-guidance	dividend-guidance	30	0.0457	0	0.0468	0	0.045	0
business	acquisitions-mergers	acquisition	acquisition-rumor-acquiree	16	0.0441	0	0.041	0	0.0426	0
business	earnings	earnings-estimate	earnings-estimate-upgrade-rater	3	0.0431	0.44	0.0436	0.88	0.0446	0.66
business	order-imbalances	sell-moo	mkt-open-sell-imbalance	278	0.0377	0	0.0369	0	0.0385	0
business	acquisitions-mergers	acquisition	acquisition-bid-rejected-acquiree	19	0.0374	0	0.0367	0	0.0354	0
business	products-services	clinical-trials	clinical-trials-complete	113	0.0372	0.01	0.0384	0.01	0.0373	0.01
business	acquisitions-mergers	merger	merger	165	0.0339	0	0.0325	0	0.0352	0
business	earnings	earnings-guidance	earnings-guidance-above-expectations	7	0.0332	0	0.0279	0	0.0329	0
business	products-services	clinical-trials	clinical-trials-positive	514	0.033	0	0.0337	0	0.0339	0
business	regulatory	regulatory-investigation	regulatory-investigation-completed	23	0.0328	0.03	0.0361	0.02	0.0341	0.04
business	acquisitions-mergers	unit-acquisition	unit-acquisition-interest-acquiree	12	0.0305	0.18	0.0299	0.22	0.0319	0.12
business	credit	note-acquisition	note-acquisition	15	0.0302	0.39	0.0255	0.66	0.0301	0.63
business	analyst-ratings	analyst-ratings-change	analyst-ratings-change-positive	1276	0.0285	0	0.0287	0	0.0286	0
business	assets	patent	patent-awarded	263	0.028	0.05	0.0262	0.03	0.0276	0.03
business	equity-actions	trading	trading-listing	24	0.0275	0.35	0.0286	0.39	0.032	0.51
business	equity-actions	reorganization	reorganization-considered	4	0.0256	0.47	0.0327	0.94	0.0257	0.71
business	products-services	fast-track-designation	fast-track-designation	67	0.025	0.09	0.0216	0.17	0.023	0.07
business	products-services	orphan-drug-designation	orphan-drug-designation	73	0.0239	0.07	0.0247	0.03	0.024	0.03
business	credit	loan	loan-provider	3	0.0225	0	0.0238	0.02	0.0289	0
business	earnings	earnings-revision	earnings-revision-down	4	0.0222	0.67	0.0038	0.68	0.0136	0.88
business	products-services	market-guidance	market-guidance	4	0.0221	0.18	0.0191	0.08	0.0218	0.1
business	products-services	supply	supply-increase	30	0.022	0	0.0191	0.01	0.0215	0
business	acquisitions-mergers	unit-acquisition	unit-acquisition-interest-acquirer	7	0.0211	0.05	0.0194	0.3	0.0199	0.08
business	products-services	clinical-trials-patient-enrollment	patient-enrollment-start	88	0.0209	0.02	0.0192	0.04	0.0204	0.02
business	acquisitions-mergers	acquisition	acquisition-merger-termination-fee	39	0.0208	0	0.0231	0	0.0212	0
business	earnings	ebit	ebit-positive	4	0.0201	0.18	0.0209	0.26	0.0222	0.27
business	analyst-ratings	analyst-ratings-set	analyst-ratings-set-positive	1125	0.0197	0	0.021	0	0.0203	0
business	equity-actions	shareholder-rights-plan	shareholder-rights-plan	31	0.0194	0.01	0.0216	0.01	0.0191	0.01
business	price-targets	price-target	price-target-set	656	0.0191	0	0.0201	0	0.0192	0
business	equity-actions	fundraising	fundraising	160	0.019	0	0.0184	0	0.0178	0
business	revenues	revenue-guidance	revenue-guidance-below-expectations	9	0.0174	0.02	0.0185	0.05	0.02	0.01
business	equity-actions	investment	investment-recipient	29	0.0169	0.24	0.0134	0.15	0.0179	0.46
business	order-imbalances	buy-moo	mkt-open-buy-imbalance	293	0.0165	0	0.0208	0	0.0175	0
business	credit-ratings	credit-rating-watch	credit-rating-watch-removed	5	0.0159	0.92	0.0178	0.52	0.0132	0.95
business	products-services	market-share	market-share-loss	6	0.0159	0.02	0.0125	0.04	0.0159	0.02
business	earnings	earnings-guidance	earnings-guidance-up	402	0.0157	0	0.0154	0	0.0155	0
business	acquisitions-mergers	acquisition	acquisition-acquirer	1061	0.0152	0	0.0151	0	0.0151	0
business	earnings	pretax-earnings	pretax-earnings-down	16	0.0152	0.44	0.0101	0.42	0.0148	0.21
business	credit-ratings	credit-rating-outlook	credit-rating-outlook-positive	29	0.0151	0	0.0175	0	0.0152	0
business	assets	headquarters-change	headquarters-change	14	0.0144	0.07	0.0179	0.12	0.0183	0.03
business	equity-actions	trading	trading-resumed	977	0.0143	0	0.0112	0	0.0147	0
business	price-targets	price-target	price-target-upgrade	1175	0.0142	0	0.0142	0	0.0141	0
business	credit-ratings	credit-rating-watch	credit-rating-watch-unchanged	3	0.0137	0.27	0.0163	0.09	0.0147	0.12
business	earnings	ebit	ebit-down	5	0.0135	0.78	0.0124	1	0.0124	0.84
society	corporate-responsibility	sponsorship	sponsorship	11	0.0134	0.26	0.0086	0.37	0.0109	0.32
business	equity-actions	ownership	ownership-increase-held	147	0.0131	0	0.0112	0	0.0112	0
business	labor-issues	executive-scandal	executive-scandal	3	0.0131	0.1	0.0192	0.3	0.0114	0.13
business	insider-trading	insider-buy	insider-buy	4759	0.0127	0	0.0132	0	0.013	0
business	equity-actions	spin-off	spin-off	40	0.012	0.01	0.0099	0.07	0.0103	0.03
business	marketing	campaign-ad	campaign-ad-release	105	0.0119	0.21	0.0132	0.63	0.0122	0.44
business	products-services	regulatory-product-approval	regulatory-product-approval-granted	2743	0.0119	0	0.0122	0	0.012	0
society	legal	fraud	fraud	3	0.0119	0.4	0.0179	0.75	0.0148	0.51
business	products-services	demand-guidance	demand-guidance-increase	6	0.0114	0.56	0.0132	0.38	0.0136	0.34
business	labor-issues	hirings	hirings	42	0.0109	0.41	0.0126	0.38	0.014	0.55
business	products-services	clinical-trials	clinical-trials-filed	222	0.0108	0.43	0.0105	0.22	0.0109	0.25
business	regulatory	exchange-compliance	exchange-compliance	20	0.0107	0	0.0049	0.01	0.0055	0
business	acquisitions-mergers	unit-acquisition	unit-acquisition-acquirer	428	0.0103	0	0.01	0	0.0097	0
business	revenues	revenue-guidance	revenue-guidance-above-expectations	32	0.0099	0.25	0.0101	0.1	0.0101	0.13
business	acquisitions-mergers	acquisition	acquisition-bid-rejected-acquirer	28	0.0098	0.5	0.0096	0.46	0.0096	0.65
business	products-services	business-contract	business-contract	4077	0.0098	0	0.0099	0	0.0099	0
business	equity-actions	public-offering	public-offering-suspended	3	0.0095	0.07	0.0097	0.04	0.009	0.04
business	acquisitions-mergers	stake	stake-acquiree	148	0.0091	0.01	0.0113	0	0.01	0
business	partnerships	joint-venture	joint-venture	133	0.0091	0.22	0.0086	0.2	0.0085	0.37
politics	government	congressional-testimony	congressional-testimony-summoned	6	0.009	0.14	0.0074	0.29	0.0054	0.15
society	legal	legal-issues	legal-issues-dismissed-defendant	49	0.0087	0.29	0.0088	0.23	0.0087	0.14
business	products-services	product-catastrophe	product-catastrophe	3	0.0086	0.46	0.0111	0.65	0.0099	0.41
business	credit	debt	debt	9	0.0085	0.11	0.0075	0.09	0.0116	0.05
society	legal	verdict	legal-verdict-favored	38	0.0083	0	0.0084	0	0.0082	0
business	products-services	government-contract	government-contract	63	0.0082	0.41	0.0078	0.32	0.0092	0.27
business	revenues	revenue-estimate	revenue-estimate-upgrade	7	0.0079	0.45	0.0071	0.75	0.0056	0.74
business	technical-analysis	relative-strength-index	relative-strength-index-overbought	1109	0.0078	0	0.0082	0	0.0081	0
society	legal	sanctions	sanctions-target	33	0.0077	0.02	0.0036	0.2	0.007	0.04
society	legal	settlement	settlement	514	0.0073	0	0.0075	0	0.0074	0
business	earnings	pretax-earnings	pretax-earnings-up	50	0.0067	0.04	0.0086	0.09	0.0077	0.05
business	acquisitions-mergers	merger	merger-failed	20	0.0065	0.89	0.0056	0.96	0.0039	0.89
business	earnings	ebitda	ebitda-up	11	0.0065	0.47	0.0096	0.19	0.0092	0.15
business	acquisitions-mergers	acquisition	acquisition-opposition-acquirer	5	0.0064	0.92	0.011	0.8	0.0052	1
business	marketing	campaign-ad	campaign-ad-retired	14	0.0059	0.79	0.0012	0.93	0.0021	0.84
business	regulatory	auditor-appointment	auditor-appointment	16	0.0057	0.84	0.0043	0.86	0.0054	0.93
business	products-services	supply-guidance	supply-guidance-increase	6	0.0056	0.2	0.0084	0.84	0.0067	0.43
society	legal	appeal	appeal-plaintiff	23	0.0056	0.35	0.0118	0.78	0.0082	0.57
business	acquisitions-mergers	unit-acquisition	unit-acquisition-acquiree	422	0.0055	0.02	0.005	0.04	0.0054	0.01
business	credit	credit-extension	credit-extension-recipient	74	0.0054	0.91	0.0033	0.85	0.0055	0.72
business	earnings	earnings	earnings-above-expectations	618	0.0054	0	0.0054	0	0.0054	0
business	credit	loan	loan-recipient	17	0.0052	0.5	-0.0014	0.64	-0.0004	0.64
business	equity-actions	reorganization	reorganization-complete	4	0.0052	0.03	0.0036	0.07	0.0097	0.02
business	products-services	product-resumed	product-resumed	5	0.0052	1	0.0035	0.94	0.0047	0.96
business	credit	debt	debt-reduction	57	0.0051	0.23	0.0074	0.31	0.0051	0.23
business	revenues	revenue-volume	revenue-volume	139	0.0051	0.16	0.0055	0.2	0.0057	0.12
business	credit	debt	debt-renegotiation	5	0.005	0.84	-0.005	0.78	-0.0014	0.98
business	equity-actions	trading	trading-halt	667	0.005	0	0.0045	0	0.0051	0
society	legal	legal-issues	legal-issues-dismissed-plaintiff	42	0.005	0.94	0.0054	0.29	0.0062	0.24
business	assets	patent	patent-filing	42	0.0049	0.46	0.007	0.24	0.0067	0.28
business	regulatory	regulatory-investigation	regulatory-investigation	246	0.0049	0.61	0.0048	0.43	0.0048	0.64
business	acquisitions-mergers	acquisition	acquisition-rumor-acquirer	16	0.0048	0.12	0.0017	0.1	0.0028	0.14
business	acquisitions-mergers	acquisition	acquisition-completed-acquirer	389	0.0046	0.07	0.0035	0.28	0.0043	0.16
business	products-services	clinical-trials	clinical-trials-start	666	0.0046	0.14	0.0044	0.34	0.0048	0.13
business	acquisitions-mergers	stake	stake-acquirer	201	0.0041	0.59	0.0041	0.81	0.0046	0.54
society	legal	antitrust-settlement	antitrust-settlement	9	0.004	0.52	0.0062	0.19	0.0049	0.37
business	credit	credit-extension	credit-extension-provider	16	0.0039	0.5	0.0049	0.7	0.0018	0.77
business	earnings	earnings	earnings-up	763	0.0039	0	0.0043	0	0.004	0
business	equity-actions	initial-public-offering-unit	ipo-unit	3	0.0038	0.56	0.0109	0.71	0.0046	0.66
business	revenues	revenue-guidance	revenue-guidance-up	744	0.0037	0.57	0.003	0.76	0.0034	0.35
business	assets	facility	facility-open	113	0.0035	0.04	0.0043	0.06	0.0032	0.05
business	bankruptcy	bankruptcy-unit	bankruptcy-unit	4	0.0035	0.82	0.0008	0.63	0.0025	0.78
business	equity-actions	ownership	ownership-increase-owner	147	0.0035	0.93	0.0044	0.65	0.0036	0.79
business	products-services	regulatory-product-review	regulatory-product-review-positive	115	0.0035	0.06	0.0039	0.44	0.0037	0.07
business	revenues	revenue-volume	revenue-volume-down	41	0.0035	0.59	0.003	0.6	0.0038	0.83
business	equity-actions	buybacks	buybacks	736	0.0034	0.71	0.0034	0.26	0.0034	0.67
business	dividends	dividend	dividend	755	0.0033	0.09	0.0034	0.84	0.0032	0.22
business	earnings	pretax-earnings	pretax-earnings-negative	4	0.0032	0.96	0.0047	0.97	0.0027	0.86
business	products-services	market-entry	market-entry	23	0.0032	0.85	-0.0104	0.22	-0.0008	0.6
business	labor-issues	union-pact	union-pact	4	0.003	0.66	-0.0115	0.92	0.0004	0.99
business	products-services	award	award	142	0.003	0.49	0.0013	0.81	0.0023	0.8
business	revenues	revenue	revenue-meet-expectations	19	0.0029	0.8	-0.0018	0.89	0.0026	0.8
business	dividends	dividend-guidance	dividend-guidance-up	4	0.0028	0.36	-0.0008	0.51	0.0018	0.21
business	products-services	business-combination	business-combination	11	0.0028	0.92	0.0031	0.67	0.0007	0.82
business	analyst-ratings	analyst-ratings-change	analyst-ratings-change-neutral	454	0.0027	0.54	0.0022	0.85	0.0027	0.47
business	acquisitions-mergers	acquisition	acquisition-interest-acquirer	183	0.0026	0.22	0.0024	0.2	0.0027	0.27
business	order-imbalances	buy-imbalance	buy-imbalance	284	0.0026	0.11	0.0049	0	0.003	0.06
business	partnerships	partnership	partnership	2406	0.0026	0.03	0.0025	0.01	0.0027	0.01
business	equity-actions	expenses	expenses	209	0.0025	0.89	0.0006	0.34	0.0017	0.64
business	indexes	index-listing	index-listing	72	0.0025	0.41	0.0021	0.12	0.0035	0.35
business	credit	shelf-registration	debt-shelf-registration	20	0.0024	0.02	0.0005	0.19	0.0014	0.08
business	credit-ratings	credit-rating-change	credit-rating-action	46	0.0024	0.78	0.0046	0.13	0.004	0.11
business	credit-ratings	credit-rating-change	credit-rating-provisional-rating	8	0.0024	0.54	0.002	0.33	0.0014	0.35
business	earnings	earnings-per-share	earnings-per-share-above-expectations	1255	0.0023	0	0.0017	0	0.0023	0
business	marketing	conference	conference-participant	5611	0.0023	0.49	0.0025	0	0.0027	0.01
business	products-services	clinical-trials-patient-enrollment	patient-enrollment-complete	264	0.0023	0.57	0.0013	0.89	0.0011	0.81
business	products-services	product-release	product-release	1821	0.0022	0.33	0.0025	0.04	0.0024	0.04
business	acquisitions-mergers	acquisition-regulatory-approval	acquisition-regulatory-approval-acquiree	24	0.0021	0.69	-0.0017	0.84	-0.0002	0.74
society	legal	antitrust-investigation	antitrust-investigation	3	0.0021	0.26	0.0018	1	-0.0005	0.28
business	products-services	regulatory-product-application	regulatory-product-application	448	0.002	0.09	0.0026	0.04	0.0023	0.03
society	legal	fraud	fraud-defendant	42	0.002	0.39	-0.0044	0.02	0.0026	0.14
business	earnings	earnings	earnings-positive	1784	0.0018	0.21	0.0017	0.13	0.0017	0.12
business	dividends	dividend	dividend-up	163	0.0016	0.19	0.0016	0.3	0.0008	0.16
business	revenues	revenue	revenue-up	992	0.0015	0.23	0.0016	0.52	0.0017	0.32
business	acquisitions-mergers	merger	merger-rumor	6	0.0014	0.59	-0.0039	0.51	-0.0009	0.64
business	investor-relations	board-meeting	board-meeting	183	0.0014	0.17	0.0019	0.21	0.0022	0.21
business	labor-issues	executive-firing	executive-firing	15	0.0014	0.21	-0.0009	0.21	0.0003	0.22
business	credit-ratings	credit-rating-change	credit-rating-affirmation	320	0.0013	0.04	0.002	0.58	0.0011	0.05
business	earnings	earnings-estimate	earnings-estimate-upgrade	98	0.0013	0.1	0.0018	0.19	0.0013	0.25
business	earnings	earnings-per-share	earnings-per-share-positive	2352	0.0013	0.21	0.0012	0.46	0.0013	0.29
business	earnings	operating-earnings	operating-earnings-positive	265	0.0013	0.35	0.0025	0.19	0.0018	0.24
society	legal	patent-infringement	patent-infringement-defendant	113	0.0013	0.69	0.0019	0.39	0.0017	0.5
business	equity-actions	stock-splits	stock-splits	35	0.0012	0.18	0.0072	0.07	0.0055	0.08
business	equity-actions	ownership	ownership-decrease-owner	153	0.0011	0.21	0.0015	0.28	0.001	0.08
business	technical-analysis	technical-view	technical-view-bullish	3552	0.0009	0	0.0009	0	0.001	0
business	technical-analysis	relative-strength-index	relative-strength-index	83	0.0008	0.42	-0.0004	0.74	0.0004	0.57
business	technical-analysis	technical-view	technical-view	4323	0.0008	0	0.0008	0	0.0007	0
business	acquisitions-mergers	merger-regulatory-approval	merger-regulatory-approval	56	0.0005	0.78	0.0025	0.98	0.0035	0.96
business	credit-ratings	credit-rating-change	credit-rating-unchanged	106	0.0005	0.03	-0.0005	0.1	0.0002	0.06
business	order-imbalances	buy-moc	mkt-close-buy-imbalance	6869	0.0005	0.28	0.0037	0	0.0008	0.06
business	assets	facility	facility-upgrade	73	0.0003	0.77	-0.0001	0.77	-0.0002	0.81
business	order-imbalances	no-imbalance	no-imbalance	19	0.0003	0.19	0.0048	0.2	0.0036	0.21
business	order-imbalances	no-moc	no-mkt-close-imbalance	5242	0.0003	0.9	0.0007	0.33	0.0005	1
business	equity-actions	name-change	name-change	21	0.0001	0.39	0.0023	0.65	0.0024	0.59
business	insider-trading	insider-gift	insider-gift	443	0.0001	0.7	0.0008	0.22	0.0006	0.51
business	analyst-ratings	analyst-ratings-change	analyst-ratings-change-negative-rater	19	0	0.58	-0.0001	0.91	0.0005	0.61
business	credit-ratings	credit-rating-change	credit-rating-confirmation	25	0	0.25	-0.0007	0.36	-0.0023	0.17
business	earnings	operating-earnings	operating-earnings-up	102	0	0.43	0.0009	0.27	-0.0006	0.56
business	investor-relations	conference-call	conference-call	3166	0	0.07	0	0.1	0	0.02
business	revenues	revenue	revenue-above-expectations	1258	0	0.01	0	0.09	0.0003	0.02
business	labor-issues	executive-appointment	executive-appointment	3849	-0.0001	0.32	0.0001	0.37	0.0003	0.25
business	credit-ratings	credit-rating-change	credit-rating-downgrade	152	-0.0002	0	0.0012	0	-0.0006	0
business	earnings	operating-earnings	operating-earnings	86	-0.0002	0.68	0.0004	0.5	0	0.44
business	equity-actions	shareholder-rights-plan	shareholder-rights-plan-suspended	3	-0.0002	0.85	0.0005	0.95	0.0005	0.79
business	credit-ratings	credit-rating-change	credit-rating-set	385	-0.0003	0.15	-0.0004	0.64	-0.0008	0.19
business	credit-ratings	credit-rating-outlook	credit-rating-outlook-revision	16	-0.0003	0.74	-0.0011	0.97	-0.0007	0.72
business	technical-analysis	technical-price-level	technical-price-level-resistance-bearish	123	-0.0003	0.92	0.0012	0.59	0.0001	0.9
business	equity-actions	expenses	expenses-down	34	-0.0005	0.37	-0.0022	0.45	-0.0008	0.45
business	investor-relations	major-shareholders-disclosure	major-shareholders-disclosure	5119	-0.0005	0	-0.0017	0	-0.0013	0
business	earnings	earnings-estimate	earnings-estimate-downgrade	55	-0.0006	0.77	0	0.32	-0.0011	0.92
society	corporate-responsibility	donation	donation	34	-0.0006	0.54	-0.003	0.1	-0.0027	0.37
business	earnings	earnings	earnings-meet-expectations	28	-0.0008	0.93	0.0021	0.81	-0.0019	0.95
business	equity-actions	investment	investment-investor	139	-0.0009	0.53	-0.0011	0.58	-0.0012	0.49
business	acquisitions-mergers	acquisition-regulatory-approval	acquisition-regulatory-approval-acquirer	77	-0.001	0.5	-0.0012	0.42	-0.0007	0.38
business	insider-trading	insider-surrender	insider-surrender	1371	-0.001	0.43	-0.0004	0.9	-0.0001	0.96
business	products-services	product-price	product-price-cut	32	-0.001	0.01	-0.0013	0.01	-0.0007	0.01
business	acquisitions-mergers	unit-acquisition	unit-acquisition-completed-acquiree	38	-0.0013	0.11	0.0004	0.28	-0.0008	0.25
business	order-imbalances	sell-moc	mkt-close-sell-imbalance	5499	-0.0014	0.1	-0.0047	0	-0.0014	0.16
business	credit-ratings	credit-rating-change	credit-rating-upgrade	76	-0.0015	0.77	0.0019	0.28	-0.0005	0.36
business	products-services	product-price	product-price-raise	17	-0.0015	0.14	-0.0003	0.31	-0.0011	0.32
business	acquisitions-mergers	unit-acquisition-regulatory-approval	unit-acquisition-regulatory-approval-acquirer	5	-0.0016	0.68	0.0042	0.38	0.0027	0.54
business	earnings	pretax-earnings	pretax-earnings-positive	60	-0.0016	0.86	-0.0012	0.22	-0.0022	0.77
business	labor-issues	executive-salary	executive-salary	145	-0.0016	0.24	-0.0035	0.14	-0.0027	0.21
business	insider-trading	sell-registration	insider-sell-registration	6073	-0.0017	0.03	-0.002	0.01	-0.0017	0.04
business	assets	patent	patent-revoked	6	-0.0018	0.98	-0.0007	0.53	-0.0019	0.87
business	acquisitions-mergers	acquisition-regulatory-scrutiny	acquisition-regulatory-scrutiny-acquirer	5	-0.002	0.47	0.0048	0.51	-0.0009	0.49
business	earnings	earnings-per-share-guidance	earnings-per-share-guidance	1150	-0.002	0	-0.0022	0	-0.002	0
business	labor-issues	executive-shares-options	executive-shares-options	32	-0.0021	0.99	-0.0022	0.76	-0.0013	0.84
business	regulatory	exchange-noncompliance	exchange-noncompliance	33	-0.0025	0.5	0.0042	0.24	-0.0011	0.34
business	credit-ratings	credit-rating-change	credit-rating-withdrawn-rating	17	-0.0026	0.47	-0.0062	0.23	-0.003	0.45
business	equity-actions	initial-public-offering	ipo	24	-0.0026	0.7	0.0026	0.88	0.0001	0.86
business	labor-issues	executive-compensation	executive-compensation	26	-0.0026	0.21	0.0013	0.53	-0.0013	0.28
business	credit-ratings	credit-rating-outlook	credit-rating-outlook-negative	83	-0.0027	0	-0.003	0	-0.0028	0
business	earnings	earnings-per-share	earnings-per-share	187	-0.0028	0.66	-0.0042	0.88	-0.0036	0.88
business	technical-analysis	technical-view	technical-view-bearish	1829	-0.0028	0	-0.0025	0	-0.0027	0
business	equity-actions	initial-public-offering	ipo-failed	6	-0.0029	0.05	-0.0005	0.27	-0.0049	0.11
business	earnings	earnings-guidance	earnings-guidance-meet-expectations	297	-0.003	0.03	-0.0044	0.04	-0.0034	0.02
business	earnings	earnings-per-share	earnings-per-share-up	148	-0.003	0.02	-0.0038	0.02	-0.004	0.02
business	earnings	earnings-estimate	earnings-estimate	979	-0.0031	0.72	-0.0036	0.77	-0.0033	0.69
business	insider-trading	insider-sell	insider-sell	6781	-0.0031	0	-0.0033	0	-0.0029	0
business	assets	patent	patent-filing-rejected	11	-0.0033	0.26	0	0.33	0	0.23
business	revenues	revenue-guidance	revenue-guidance	1748	-0.0033	0.04	-0.0037	0	-0.0033	0.01
business	earnings	operating-earnings	operating-earnings-down	29	-0.0034	0.01	-0.0041	0.05	-0.0034	0.02
business	labor-issues	executive-death	executive-death	24	-0.0035	0.37	-0.0059	0.36	-0.0042	0.33
business	labor-issues	executive-salary	executive-salary-increase	33	-0.0036	0.08	-0.0065	0.34	-0.005	0.37
business	order-imbalances	sell-imbalance	sell-imbalance	138	-0.0036	0.66	-0.0133	0.01	-0.0072	0.85
society	legal	patent-infringement	patent-infringement-plaintiff	104	-0.0038	0.98	-0.0009	0.53	-0.002	0.72
business	assets	facility	facility-close	87	-0.004	0.13	-0.0037	0.27	-0.0044	0.2
business	analyst-ratings	analyst-ratings-history	analyst-ratings-history-neutral	50	-0.0041	0	-0.0027	0	-0.0034	0
business	partnerships	joint-venture	joint-venture-terminated	7	-0.0042	0.66	-0.0058	0.42	-0.0036	0.38
business	equity-actions	capex-guidance	capex-guidance	97	-0.0043	0.23	-0.0056	0.5	-0.0041	0.28
business	acquisitions-mergers	acquisition	acquisition-failed-acquiree	9	-0.0045	0.37	-0.0079	0.84	-0.0036	0.45
business	revenues	revenue-guidance	revenue-guidance-meet-expectations	189	-0.0046	0.11	-0.005	0.08	-0.0052	0.06
business	acquisitions-mergers	merger	merger-completed	55	-0.0047	0.67	-0.0004	0.34	-0.002	0.49
business	earnings	earnings	earnings	8244	-0.0047	0	-0.0046	0	-0.0048	0
business	products-services	regulatory-product-approval	regulatory-product-approval-conditional	56	-0.0047	0.12	-0.003	0.46	-0.0045	0.41
business	analyst-ratings	analyst-ratings-set	analyst-ratings-set-neutral	398	-0.0048	0.08	-0.0023	0.39	-0.0039	0.19
business	marketing	conference	conference-organizer	56	-0.0048	0.65	-0.0023	0.89	-0.003	0.63
business	revenues	revenue	revenue-down	303	-0.0048	0.13	-0.0038	0.58	-0.0048	0.2
business	credit-ratings	credit-rating-outlook	credit-rating-outlook-stable	77	-0.0049	0.26	-0.0042	0.25	-0.0051	0.24
society	legal	legal-issues	legal-issues-defendant	1542	-0.0049	0	-0.0049	0	-0.0049	0
business	earnings	ebit	ebit-up	11	-0.0051	0.37	-0.0079	0.85	-0.0072	0.53
business	products-services	market-guidance	market-guidance-up	5	-0.0052	0.04	-0.0093	0.04	-0.0044	0.15
business	regulatory	regulatory-investigation	regulatory-investigation-completed-sanction	5	-0.0053	0.28	-0.0078	0.36	-0.0069	0.29
business	revenues	revenue-estimate	revenue-estimate	139	-0.0055	0.03	-0.006	0.07	-0.0056	0.01
business	revenues	revenue	revenues	4230	-0.0057	0	-0.0058	0	-0.0058	0
business	equity-actions	ownership	ownership-decrease-held	218	-0.0062	0.1	-0.0054	0.03	-0.006	0.04
business	acquisitions-mergers	acquisition	acquisition-failed-acquirer	7	-0.0063	0.15	-0.0043	0.19	-0.0053	0.12
society	legal	legal-issues	legal-issues-plaintiff	218	-0.0063	0	-0.0052	0.03	-0.0056	0
business	acquisitions-mergers	unit-acquisition	unit-acquisition-completed-acquirer	28	-0.0065	0.67	-0.0102	0.91	-0.0097	0.8
business	acquisitions-mergers	acquisition	acquisition-completed-acquiree	46	-0.0066	0.78	-0.0047	0.51	-0.0056	0.89
business	equity-actions	expenses	expenses-up	53	-0.0068	0.14	-0.0096	0.09	-0.0078	0.1
business	products-services	regulatory-product-warning	regulatory-product-warning	22	-0.0068	0.21	-0.0036	0.66	-0.0038	0.84
society	legal	verdict	legal-verdict-disfavored	126	-0.0072	0.1	-0.0075	0.15	-0.0075	0.11
business	earnings	operating-earnings-guidance	operating-earnings-guidance-up	43	-0.0073	0.44	-0.0081	0.62	-0.0071	0.64
business	products-services	product-release	product-delayed	7	-0.0076	0.6	-0.0189	0.18	-0.0142	0.26
business	equity-actions	initial-public-offering-price	ipo-pricing	10	-0.0077	0.04	-0.0087	0.01	-0.0086	0.04
business	labor-issues	executive-resignation	executive-resignation	800	-0.0084	0.35	-0.0079	0.9	-0.0076	0.49
business	earnings	earnings-per-share	earnings-per-share-down	68	-0.0085	0.32	-0.009	0.29	-0.0083	0.38
business	equity-actions	capex-guidance	capex-guidance-down	4	-0.0086	0.64	-0.0233	0.34	-0.0121	0.62
business	technical-analysis	relative-strength-index	relative-strength-index-oversold	902	-0.0086	0	-0.0095	0	-0.0089	0
business	earnings	operating-earnings-guidance	operating-earnings-guidance	92	-0.0089	0.33	-0.0089	0.64	-0.009	0.25
business	labor-issues	executive-salary	executive-salary-cut	12	-0.009	0.68	-0.0075	0.76	-0.0057	0.96
business	assets	facility	facility-sale	29	-0.0092	0.76	-0.0066	0.45	-0.0097	0.75
business	revenues	revenue-volume	revenue-volume-up	101	-0.0093	0.09	-0.0109	0.07	-0.01	0.04
business	earnings	ebitda-guidance	ebitda-guidance	83	-0.0094	0.04	-0.0109	0.04	-0.0089	0.15
business	earnings	earnings-guidance	earnings-guidance	515	-0.0098	0.14	-0.0101	0.1	-0.0101	0.09
business	earnings	earnings-per-share	earnings-per-share-meet-expectations	60	-0.0098	0.04	-0.0131	0.02	-0.0112	0.03
business	earnings	earnings-per-share	earnings-per-share-negative	3275	-0.0101	0	-0.01	0	-0.0104	0
business	earnings	earnings-revision	earnings-revision	37	-0.0101	0.9	-0.0114	0.85	-0.0106	0.96
business	equity-actions	expenses-guidance	expenses-guidance	291	-0.0107	0.01	-0.0108	0.01	-0.0105	0.02
business	equity-actions	capex	capex	3	-0.0108	0.46	-0.0143	0.52	-0.0129	0.42
business	assets	asset	asset-sale	224	-0.0111	0.44	-0.0116	0.29	-0.0115	0.5
business	equity-actions	savings-guidance	savings-guidance	55	-0.0112	0.58	-0.0115	0.61	-0.0101	0.31
business	credit	note-sale	note-sale	293	-0.0113	0	-0.0111	0	-0.0116	0
business	analyst-ratings	analyst-ratings-change	analyst-ratings-change-positive-rater	9	-0.0118	0.12	-0.0122	0.46	-0.011	0.17
business	partnerships	partnership	partnership-terminated	47	-0.0119	0.18	-0.0126	0.39	-0.014	0.04
business	acquisitions-mergers	merger	merger-opposition	3	-0.012	0.18	-0.0236	0.07	-0.0161	0.13
business	products-services	business-contract	business-contract-terminated	141	-0.012	0.14	-0.0116	0.08	-0.0125	0.08
business	earnings	earnings	earnings-below-expectations	489	-0.0122	0.04	-0.0134	0.01	-0.0128	0.01
business	assets	facility	facility-relocation	11	-0.0124	0.31	-0.0114	0.27	-0.0124	0.3
business	earnings	earnings	earnings-negative	2310	-0.0127	0	-0.0125	0	-0.013	0
business	equity-actions	expenses	expenses-charge	85	-0.0131	0.16	-0.0143	0.44	-0.0131	0.25
business	earnings	earnings	earnings-down	505	-0.0133	0	-0.0135	0	-0.0134	0
business	earnings	ebitda	ebitda-positive	72	-0.0133	0.22	-0.0134	0.48	-0.0128	0.36
business	labor-issues	executive-health	executive-health	7	-0.0137	0.66	-0.0149	0.79	-0.0137	0.8
society	legal	confidentiality-pact	confidentiality-pact	7	-0.0138	0.07	-0.0169	0.04	-0.0109	0.16
business	credit	debt	debt-increase	22	-0.0144	0	-0.0125	0	-0.0142	0
business	equity-actions	expenses-guidance	expenses-guidance-up	39	-0.0145	0.04	-0.014	0.01	-0.0149	0.04
business	products-services	regulatory-product-application	regulatory-product-application-withdrawn	46	-0.0153	0.13	-0.019	0.08	-0.0147	0.2
business	products-services	clinical-trials	clinical-trials-suspended	58	-0.0155	0	-0.0188	0	-0.0158	0
business	products-services	product-recall	product-recall	174	-0.0155	0	-0.0158	0	-0.0148	0
business	credit	debt	debt-extension-recipient	7	-0.0161	0.76	-0.0187	0.9	-0.0199	0.79
business	credit	shelf-registration	mixed-shelf-registration	99	-0.0161	0.52	-0.0181	0.31	-0.0167	0.44
business	revenues	revenue	revenue-below-expectations	482	-0.0161	0	-0.0172	0	-0.0165	0
business	earnings	earnings-per-share	earnings-per-share-below-expectations	633	-0.0163	0	-0.0163	0	-0.0165	0
business	equity-actions	savings	savings	10	-0.0163	0.27	-0.0204	0.56	-0.0189	0.34
business	products-services	product-discontinued	product-discontinued	185	-0.0163	0	-0.0153	0	-0.0158	0
business	products-services	clinical-trials	clinical-trials	1343	-0.0166	0	-0.0151	0	-0.0157	0
business	analyst-ratings	analyst-ratings-set	analyst-ratings-set-negative	70	-0.0167	0	-0.014	0	-0.0179	0
business	order-imbalances	delay-imbalance	delay-imbalance	158	-0.0172	0	-0.0183	0	-0.0173	0
business	acquisitions-mergers	acquisition	acquisition-opposition-acquiree	8	-0.0175	0.45	-0.01	0.53	-0.0162	0.45
business	products-services	regulatory-product-review	regulatory-product-review-negative	3	-0.0175	0.47	-0.0235	0.81	-0.0226	0.72
business	products-services	demand	demand-decrease	4	-0.0184	0.05	-0.0186	0.25	-0.0183	0.06
business	credit-ratings	credit-rating-watch	credit-rating-watch	4	-0.0189	0.86	-0.0303	0.62	-0.0245	0.63
business	price-targets	price-target	price-target-downgrade	1006	-0.0195	0	-0.0208	0	-0.0194	0
business	equity-actions	capital-increase	capital-increase	27	-0.0197	0.49	-0.026	0.29	-0.0199	0.4
society	legal	antitrust-suit	antitrust-suit-defendant	7	-0.02	0.47	-0.0258	0.17	-0.0231	0.19
business	equity-actions	reorganization	reorganization-costs	74	-0.0222	0.09	-0.0225	0.12	-0.0215	0.07
business	earnings	earnings-guidance	earnings-guidance-down	164	-0.0224	0	-0.0229	0	-0.0233	0
business	credit-ratings	credit-rating-watch	credit-rating-watch-negative	61	-0.0244	0	-0.0261	0	-0.0246	0
business	insider-trading	insider-trading-lawsuit	insider-trading-lawsuit-defendant	3	-0.0265	0.84	-0.028	0.94	-0.0205	0.52
business	labor-issues	layoffs	layoffs	248	-0.0272	0	-0.0268	0	-0.0269	0
business	earnings	operating-earnings	operating-earnings-negative	74	-0.0273	0	-0.0303	0	-0.0272	0
business	regulatory	auditor-resignation	auditor-resignation	6	-0.0278	0.19	-0.0278	0.22	-0.0297	0.19
business	equity-actions	shelf-registration	equity-shelf-registration	55	-0.0299	0.61	-0.0279	0.75	-0.0283	0.65
business	equity-actions	reorganization	reorganization	57	-0.0301	0.07	-0.03	0.3	-0.0292	0.13
business	earnings	earnings-guidance	earnings-guidance-below-expectations	10	-0.0313	0.01	-0.0317	0.03	-0.0273	0.03
business	equity-actions	expenses-guidance	expenses-guidance-down	41	-0.0325	0	-0.0272	0.02	-0.0308	0.01
business	products-services	product-outage	product-outage	17	-0.0333	0	-0.0329	0	-0.0342	0
business	products-services	supply	supply-decrease	6	-0.0366	0	-0.0375	0	-0.0351	0
business	revenues	revenue-guidance	revenue-guidance-down	156	-0.0383	0	-0.039	0	-0.0389	0
business	equity-actions	public-offering	public-offering	762	-0.0388	0.74	-0.0407	0.15	-0.04	0.33
business	products-services	clinical-trials	clinical-trials-negative	28	-0.0429	0	-0.0413	0	-0.0441	0
business	earnings	ebitda	ebitda-negative	7	-0.0445	0.06	-0.0261	0.04	-0.0304	0.07
business	analyst-ratings	analyst-ratings-change	analyst-ratings-change-negative	1507	-0.0466	0	-0.0476	0	-0.0469	0
business	acquisitions-mergers	acquisition-regulatory-scrutiny	acquisition-regulatory-scrutiny-acquiree	3	-0.0473	0	-0.043	0.01	-0.0506	0
business	dividends	dividend	dividend-above-expectations	3	-0.0484	0.63	-0.0444	0.97	-0.046	0.84
business	equity-actions	reorganization-unit	reorganization-unit	18	-0.0508	0.13	-0.0556	0.29	-0.0522	0.09
business	dividends	dividend-guidance	dividend-guidance-down	3	-0.0547	0.02	-0.0538	0.09	-0.0545	0.05
business	equity-actions	trading	trading-delisting-review	8	-0.0571	0.38	-0.0559	0.41	-0.0563	0.41
business	equity-actions	fundraising	bought-deal	19	-0.0579	0.01	-0.0528	0.04	-0.0551	0.01
business	products-services	regulatory-product-approval	regulatory-product-approval-denied	67	-0.0581	0	-0.0562	0	-0.0569	0
business	stock-prices	stock	stock-loss	1983	-0.0585	0	-0.0594	0	-0.0584	0
business	earnings	earnings	earnings-delayed	4	-0.0596	0.61	-0.0711	0.54	-0.0539	0.71
business	equity-actions	trading	trading-delisting	66	-0.0607	0.03	-0.0595	0.03	-0.0602	0.03
business	analyst-ratings	analyst-ratings-history	analyst-ratings-history-positive	101	-0.0653	0	-0.0691	0	-0.0663	0
business	earnings	earnings-guidance	earnings-guidance-suspended	30	-0.0657	0	-0.0696	0	-0.0717	0
business	dividends	dividend	dividend-down	3	-0.0666	0.04	-0.0794	0.01	-0.0727	0.01
business	equity-actions	initial-public-offering	ipo-considered	3	-0.07	0.94	-0.0726	0.94	-0.069	0.95
business	products-services	clinical-trials-patient-enrollment	patient-enrollment-suspended	13	-0.0881	0	-0.0955	0	-0.0942	0
business	equity-actions	reverse-stock-splits	reverse-stock-splits	39	-0.1063	0.01	-0.11	0.02	-0.1066	0.01
business	assets	company-for-sale	company-for-sale	7	-0.1196	0.03	-0.1285	0.02	-0.1235	0.02
business	products-services	project-abandoned	project-abandoned	5	-0.1625	0	-0.1581	0	-0.1601	0
business	bankruptcy	bankruptcy	bankruptcy-fears	3	-0.194	0.22	-0.2066	0.47	-0.1995	0.34
business	earnings	ebitda-guidance	ebitda-guidance-down	4	-0.2139	0	-0.2186	0.01	-0.2212	0
