# Supplementary material for: How does news affect biopharma stock prices?: An event study
Source: PLoS One. 2024 Jan 26;19(1):e0296927. doi: 10.1371/journal.pone.0296927 (PMC10817120; doi:10.1371/journal.pone.0296927)
Supplement: S7 Table — (CSV) [file pone.0296927.s007.csv]

category	CAR[-2,-1]	CAR[0,1]	[-2,-1] pvalue	[0,1] pvalue
stock-gain	1.30%	8.20%	0	0
earnings-negative	-0.10%	-0.90%	0.46	0
earnings-estimate	-0.20%	-0.40%	0.14	0
earnings-per-share-negative	0.00%	-0.70%	0.7	0
debt-increase	-2.10%	-3.20%	0.01	0
stock-loss	0.60%	-8.40%	0	0
executive-appointment	0.10%	0.20%	0.13	0.01
insider-sell-registration	-0.10%	-0.40%	0.16	0
stake-acquiree	1.20%	2.20%	0	0
clinical-trials-start	0.10%	1.10%	0.56	0
patient-enrollment-complete	-0.30%	0.80%	0.13	0
major-shareholders-disclosure	-0.20%	-0.10%	0	0.02
note-sale	-0.60%	-2.30%	0	0
revenues	0.00%	-0.40%	0.88	0
operating-earnings-positive	0.10%	0.40%	0.71	0.03
stock-splits	0.00%	0.60%	0.97	0.38
business-contract	0.30%	2.00%	0	0
insider-sell	0.10%	-0.50%	0	0
partnership	0.10%	1.50%	0.15	0
executive-resignation	0.20%	-1.30%	0.27	0
analyst-ratings-set-positive	0.00%	2.50%	0.84	0
clinical-trials-filed	-0.10%	2.10%	0.76	0
unit-acquisition-acquiree	0.10%	1.80%	0.58	0
unit-acquisition-acquirer	0.20%	0.90%	0.29	0
acquisition-acquirer	0.10%	2.20%	0.62	0
acquisition-completed-acquirer	0.00%	0.20%	0.99	0.17
mixed-shelf-registration	0.20%	-1.80%	0.62	0
asset-sale	1.20%	-1.00%	0	0
operating-earnings-negative	-0.20%	-2.10%	0.6	0
product-release	0.10%	0.70%	0.35	0
earnings-below-expectations	0.00%	-1.70%	0.9	0
revenue-above-expectations	0.20%	-0.30%	0.04	0.01
patent-awarded	0.10%	2.60%	0.59	0
investment-recipient	-0.70%	1.60%	0.34	0.04
spin-off	-0.70%	1.30%	0.17	0.01
earnings-per-share-below-expectations	0.10%	-1.90%	0.33	0
acquisition-acquiree	1.50%	25.30%	0	0
regulatory-product-approval-granted	0.10%	1.70%	0.2	0
insider-buy	0.30%	1.50%	0	0
earnings-positive	0.00%	0.60%	0.72	0
earnings-per-share-above-expectations	0.30%	-0.20%	0.01	0.08
pretax-earnings-up	0.60%	0.90%	0.11	0.02
dividend-above-expectations	1.70%	-1.40%	0.05	0.1
business-contract-terminated	0.00%	-2.10%	0.99	0
earnings-per-share-positive	0.00%	0.40%	0.57	0
legal-verdict-favored	0.80%	2.10%	0.15	0
earnings-above-expectations	0.20%	0.30%	0.15	0.06
public-offering	2.30%	-3.80%	0	0
capital-increase	2.30%	-1.00%	0.02	0.28
trading-halt	1.50%	2.50%	0	0
trading-resumed	2.70%	4.90%	0	0
joint-venture	0.80%	1.30%	0.04	0
delay-imbalance	-0.60%	-0.70%	0.09	0.07
private-placement	1.40%	3.40%	0	0
buy-imbalance	0.00%	0.20%	0.89	0.32
mkt-close-buy-imbalance	0.00%	0.00%	0.39	0.76
analyst-ratings-change-positive	1.10%	4.20%	0	0
revenue-up	0.00%	0.60%	0.66	0
regulatory-product-approval-conditional	-0.20%	-1.40%	0.59	0
executive-compensation	0.30%	0.00%	0.59	0.95
ipo	-1.50%	0.70%	0.29	0.55
fundraising	1.70%	-0.10%	0	0.85
expenses-guidance	0.10%	-0.90%	0.63	0
stake-acquirer	-0.20%	-0.10%	0.45	0.62
analyst-ratings-change-neutral	0.30%	1.10%	0.12	0
analyst-ratings-set-neutral	-0.20%	-0.90%	0.22	0
clinical-trials-positive	0.30%	4.20%	0.07	0
regulatory-product-application	0.30%	0.50%	0.11	0.01
earnings-down	0.00%	-2.20%	0.79	0
buybacks	0.00%	0.80%	0.89	0
ownership-decrease-owner	0.10%	0.40%	0.59	0.08
revenue-guidance	0.00%	-0.40%	0.88	0
acquisition-regulatory-approval-acquirer	-0.20%	-0.30%	0.45	0.32
expenses	-0.30%	-0.30%	0.22	0.21
reverse-stock-splits	-0.90%	-9.40%	0.25	0
analyst-ratings-change-negative	-1.00%	-6.40%	0	0
revenue-guidance-down	0.10%	-4.60%	0.65	0
analyst-ratings-history-positive	-1.60%	-7.70%	0	0
clinical-trials	0.20%	-1.20%	0.06	0
ipo-pricing	-0.90%	-4.00%	0.55	0.01
hirings	-0.80%	2.30%	0.16	0
ipo-considered	2.50%	-1.60%	0.15	0.35
legal-issues-plaintiff	0.00%	-0.30%	0.86	0.16
earnings	0.00%	-0.40%	0.54	0
grant-recipient	0.10%	1.90%	0.94	0.01
merger-failed	-1.00%	0.70%	0.39	0.56
earnings-revision	0.60%	-1.30%	0.43	0.09
price-target-upgrade	3.80%	2.70%	0	0
merger	-0.30%	7.30%	0.48	0
settlement	0.30%	0.60%	0.04	0
shareholder-rights-plan	-0.20%	1.90%	0.79	0
dividend	0.10%	0.30%	0.43	0.01
merger-rumor	0.60%	-2.00%	0.77	0.35
merger-regulatory-approval	0.80%	0.50%	0.46	0.61
no-mkt-close-imbalance	0.00%	0.10%	0.85	0.05
mkt-close-sell-imbalance	0.00%	-0.10%	0.6	0.02
conference-call	-0.10%	0.00%	0.33	0.61
earnings-up	0.10%	0.50%	0.38	0
sell-imbalance	0.00%	-0.20%	0.92	0.31
credit-rating-outlook-stable	0.10%	-0.80%	0.85	0.01
credit-rating-set	-0.30%	0.00%	0.01	0.73
legal-issues-dismissed-plaintiff	-0.30%	1.10%	0.65	0.1
dividend-guidance	-0.20%	4.60%	0.64	0
dividend-up	0.20%	0.70%	0.25	0
layoffs	-0.20%	-4.20%	0.41	0
regulatory-investigation	-0.10%	0.80%	0.84	0
equity-shelf-registration	-0.60%	-2.80%	0.21	0
legal-issues-defendant	-0.10%	-0.50%	0.25	0
name-change	-0.50%	0.00%	0.69	0.99
revenue-guidance-up	0.20%	0.70%	0.2	0
revenue-guidance-above-expectations	0.50%	0.40%	0.41	0.47
credit-extension-recipient	-0.20%	0.90%	0.66	0.1
conference-participant	0.00%	0.40%	0.31	0
product-recall	-0.50%	-2.00%	0.04	0
earnings-guidance	0.00%	-0.80%	0.88	0
expenses-charge	0.10%	-2.50%	0.78	0
patent-infringement-plaintiff	0.50%	0.40%	0.2	0.2
patent-infringement-defendant	0.60%	-0.30%	0.03	0.28
clinical-trials-complete	-0.60%	3.10%	0.19	0
merger-completed	0.50%	0.80%	0.57	0.42
acquisition-merger-termination-fee	7.50%	6.50%	0	0
orphan-drug-designation	0.60%	2.20%	0.04	0
award	0.00%	0.60%	0.99	0.03
facility-close	-0.20%	-0.70%	0.64	0.18
product-discontinued	-0.80%	-4.90%	0	0
ownership-increase-held	0.70%	1.50%	0.03	0
merger-opposition	-1.00%	0.30%	0.34	0.75
credit-rating-upgrade	0.30%	0.10%	0.33	0.82
analyst-ratings-history-negative	-0.20%	5.70%	0.76	0
appeal-plaintiff	-1.80%	1.00%	0.04	0.25
legal-issues-dismissed-defendant	0.60%	1.40%	0.38	0.03
reorganization-costs	0.40%	-4.20%	0.4	0
facility-open	-0.20%	0.60%	0.44	0.05
earnings-per-share	0.30%	0.40%	0.31	0.1
earnings-guidance-down	-0.10%	-2.70%	0.52	0
clinical-trials-suspended	-0.70%	-10.40%	0.12	0
debt-shelf-registration	0.50%	-1.10%	0.47	0.1
fast-track-designation	-0.30%	5.90%	0.48	0
patient-enrollment-start	-0.20%	0.90%	0.62	0.03
credit-extension-provider	1.10%	-1.30%	0.39	0.32
revenue-volume-up	0.20%	0.20%	0.52	0.45
operating-earnings-up	0.30%	0.10%	0.22	0.7
earnings-estimate-downgrade	0.00%	0.10%	0.88	0.85
earnings-guidance-meet-expectations	0.00%	-0.40%	0.81	0.02
earnings-guidance-up	0.00%	1.90%	0.73	0
ownership-decrease-held	-1.00%	-0.90%	0	0
public-offering-delayed	1.60%	3.60%	0.7	0.4
executive-salary-increase	0.50%	-0.10%	0.31	0.83
investment-investor	0.40%	0.30%	0.1	0.15
regulatory-product-application-withdrawn	-0.80%	-5.00%	0.14	0
capex-guidance	0.00%	0.20%	0.94	0.49
index-listing	-0.90%	1.20%	0.08	0.02
revenue-volume	0.20%	0.70%	0.5	0.03
executive-salary	-0.50%	1.10%	0.03	0
supply-increase	-1.00%	1.30%	0.16	0.08
market-entry	-0.70%	-1.60%	0.49	0.11
patent-revoked	0.70%	-1.00%	0.65	0.49
earnings-per-share-guidance	0.00%	-0.30%	0.58	0
analyst-ratings-history-neutral	-1.00%	1.40%	0.02	0
regulatory-product-review-positive	0.90%	0.80%	0	0
business-combination	-3.10%	0.10%	0	0.93
earnings-per-share-up	0.30%	0.20%	0.13	0.19
government-contract	-0.40%	2.30%	0.52	0
acquisition-completed-acquiree	2.00%	2.30%	0	0
fraud-plaintiff	2.10%	-1.40%	0.53	0.67
facility-sale	1.50%	0.40%	0.07	0.6
regulatory-product-review-negative	-3.00%	-5.10%	0.06	0
antitrust-suit-defendant	0.10%	-3.90%	0.88	0
executive-death	0.50%	-1.10%	0.54	0.14
acquisition-interest-acquirer	0.20%	0.20%	0.28	0.18
patent-filing	0.60%	3.60%	0.45	0
facility-upgrade	0.60%	-0.30%	0.21	0.53
patent-filing-rejected	-2.00%	-3.00%	0.11	0.04
debt-reduction	-0.20%	-0.60%	0.79	0.37
ipo-failed	0.20%	-1.60%	0.85	0.12
regulatory-product-approval-denied	-1.90%	-10.40%	0	0
revenue-below-expectations	0.20%	-1.90%	0.16	0
legal-verdict-disfavored	0.20%	-0.70%	0.52	0.01
product-price-cut	0.90%	0.00%	0.23	0.96
earnings-per-share-meet-expectations	0.00%	-2.00%	0.92	0
reorganization	0.60%	-3.40%	0.24	0
expenses-guidance-up	-0.10%	-1.50%	0.85	0.01
insider-trading-lawsuit-defendant	1.10%	0.70%	0.67	0.79
unit-acquisition-interest-acquiree	-1.30%	2.60%	0.15	0.01
acquisition-rumor-acquirer	3.80%	-0.10%	0	0.9
acquisition-interest-acquiree	2.70%	10.90%	0	0
acquisition-bid-rejected-acquiree	1.30%	5.00%	0.05	0
trading-listing	0.50%	1.30%	0.67	0.21
acquisition-failed-acquiree	-1.90%	-0.70%	0.08	0.53
reorganization-unit	-0.20%	-5.90%	0.79	0
earnings-estimate-upgrade	0.30%	0.20%	0.15	0.34
analyst-ratings-change-negative-rater	-1.30%	0.10%	0.02	0.85
company-for-sale	6.50%	-1.70%	0	0.26
credit-rating-affirmation	-0.20%	0.30%	0.08	0.03
earnings-guidance-above-expectations	0.80%	3.60%	0.51	0
ownership-increase-owner	-0.10%	0.60%	0.75	0.01
ebitda-up	0.70%	0.70%	0.51	0.5
board-meeting	0.20%	-0.10%	0.57	0.72
reorganization-considered	-1.50%	-9.20%	0.57	0
savings	-0.70%	-2.50%	0.61	0.05
demand-guidance-increase	-1.80%	-2.90%	0.24	0.06
revenue-down	0.00%	-0.70%	0.89	0
pretax-earnings-down	-0.30%	0.40%	0.63	0.57
auditor-appointment	3.30%	0.40%	0.02	0.77
ipo-completed	-1.10%	4.10%	0.68	0.12
supply-guidance-increase	0.20%	1.00%	0.89	0.43
unit-acquisition-regulatory-approval-acquirer	0.10%	-0.10%	0.94	0.89
sanctions-target	0.60%	0.50%	0.2	0.27
price-target-downgrade	-2.80%	-2.80%	0	0
campaign-ad-retired	0.80%	1.40%	0.35	0.11
pretax-earnings-positive	-0.10%	0.50%	0.77	0.05
joint-venture-terminated	0.00%	-6.30%	0.99	0
merger-delayed	0.80%	2.10%	0.83	0.59
partnership-terminated	7.10%	-3.00%	0	0
index-delisting	-1.40%	-7.00%	0.43	0
bankruptcy	-2.50%	1.50%	0.52	0.7
no-imbalance	-0.60%	0.30%	0.39	0.72
executive-firing	-2.30%	-3.20%	0.03	0
trading-delisting	-0.10%	-3.70%	0.84	0
headquarters-change	1.20%	-0.20%	0.26	0.83
credit-rating-watch	-2.40%	-1.40%	0.18	0.41
revenue-guidance-meet-expectations	-0.10%	-0.40%	0.57	0.15
expenses-guidance-down	-1.30%	-3.40%	0.07	0
acquisition-rumor-acquiree	3.60%	10.30%	0	0
regulatory-investigation-completed	0.60%	0.40%	0.44	0.6
copyright-infringement-defendant	1.80%	-1.70%	0.33	0.34
expenses-down	-1.00%	-0.60%	0.39	0.64
credit-rating-watch-negative	-1.20%	-2.60%	0	0
operating-earnings-guidance	0.10%	-1.70%	0.89	0
analyst-ratings-change-positive-rater	-0.90%	2.20%	0.2	0
savings-guidance	0.60%	-3.00%	0.27	0
union-pact	-0.90%	-1.40%	0.77	0.64
fraud-defendant	-1.70%	-2.80%	0.01	0
credit-rating-watch-positive	2.50%	3.10%	0	0
assets	-1.60%	5.10%	0.55	0.05
revenue-estimate	0.30%	-1.30%	0.27	0
credit-rating-downgrade	-1.90%	0.10%	0	0.69
credit-rating-outlook-negative	-4.50%	-0.20%	0	0.54
trading-delisting-review	3.40%	-2.20%	0.18	0.38
expenses-up	-0.60%	0.50%	0.21	0.33
demand-decrease	-0.20%	-2.60%	0.92	0.09
facility-relocation	1.30%	5.20%	0.28	0
ebitda-guidance	0.10%	-0.90%	0.76	0.04
analyst-ratings-set-negative	-0.60%	-2.90%	0.11	0
earnings-delayed	-3.10%	-11.00%	0.22	0
earnings-per-share-down	0.30%	-0.50%	0.32	0.09
project-abandoned	-1.30%	-12.00%	0.42	0
credit-rating-provisional-rating	-0.20%	0.70%	0.84	0.4
credit-rating-confirmation	-0.80%	-0.20%	0.23	0.81
market-share-loss	-0.50%	0.30%	0.48	0.67
earnings-guidance-below-expectations	-1.30%	-5.00%	0.1	0
campaign-ad-release	-0.40%	1.70%	0.36	0
revenue-estimate-upgrade	-0.20%	1.70%	0.76	0
product-price-raise	-0.20%	0.00%	0.82	0.98
antitrust-suit-plaintiff	1.70%	1.70%	0.34	0.35
market-share-gain	1.50%	13.60%	0.37	0
capex-guidance-down	-0.50%	-1.10%	0.59	0.24
ebitda-guidance-down	-0.70%	-15.70%	0.83	0
antitrust-settlement	-0.20%	0.40%	0.75	0.6
earnings-meet-expectations	0.60%	-0.30%	0.27	0.56
exchange-noncompliance	1.10%	-4.90%	0.43	0
demand-increase	-2.00%	1.00%	0.34	0.64
operating-earnings-down	-0.40%	0.70%	0.42	0.22
dividend-down	1.70%	-6.00%	0.2	0
donation	0.20%	0.10%	0.56	0.72
loan-recipient	0.40%	5.30%	0.7	0
public-offering-suspended	-9.00%	0.80%	0	0.69
credit-rating-withdrawn-rating	0.10%	0.20%	0.9	0.67
credit-rating-unchanged	-1.20%	0.10%	0	0.72
operating-earnings-guidance-up	0.10%	0.00%	0.67	0.96
note-acquisition	-0.10%	3.90%	0.96	0
product-delayed	1.10%	-12.40%	0.44	0
revenue-meet-expectations	-0.40%	0.20%	0.64	0.82
revenue-estimate-downgrade	-1.70%	-1.00%	0.41	0.62
executive-salary-cut	-0.20%	-1.90%	0.9	0.11
debt	-2.50%	2.20%	0.01	0.01
earnings-revision-down	2.60%	0.30%	0.24	0.89
exchange-compliance	5.90%	1.50%	0	0.28
conference-organizer	0.00%	-1.20%	0.91	0
auditor-resignation	-1.10%	-1.30%	0.59	0.49
revenue-guidance-below-expectations	-0.40%	0.70%	0.54	0.28
supply-decrease	-1.50%	-1.60%	0.36	0.34
acquisition-bid-rejected-acquirer	-0.40%	0.50%	0.33	0.24
reorganization-complete	-2.10%	0.70%	0.53	0.83
fraud	-0.80%	2.30%	0.81	0.48
unit-acquisition-completed-acquirer	0.50%	-0.70%	0.51	0.33
earnings-guidance-suspended	-2.00%	-9.70%	0.03	0
acquisition-regulatory-approval-acquiree	1.10%	0.50%	0.12	0.53
debt-restructuring	2.10%	3.90%	0.32	0.07
patient-enrollment-suspended	-0.50%	-8.50%	0.55	0
regulatory-product-warning	0.10%	-1.80%	0.88	0
reorganization-savings	0.10%	-5.90%	0.97	0.09
ebitda-guidance-up	0.90%	7.00%	0.51	0
bankruptcy-fears	1.70%	-13.50%	0.8	0.04
dividend-guidance-down	0.80%	-5.10%	0.57	0
unit-acquisition-completed-acquiree	-0.30%	-0.10%	0.61	0.82
executive-shares-options	0.60%	-0.50%	0.29	0.39
unit-acquisition-interest-acquirer	0.90%	1.80%	0.16	0
technical-view	-0.20%	0.00%	0	0.38
credit-rating-outlook-positive	0.30%	1.40%	0.56	0
technical-view-bullish	0.40%	0.10%	0	0
reorganization-approval	-0.60%	-2.50%	0.91	0.61
technical-price-level-resistance-bearish	-0.10%	-0.30%	0.85	0.34
product-outage	-0.40%	-9.40%	0.58	0
acquisition-opposition-acquiree	1.60%	-1.90%	0.18	0.15
acquisition-opposition-acquirer	1.90%	0.80%	0.16	0.56
executive-health	-1.70%	-0.80%	0.14	0.49
revenue-volume-down	-0.20%	0.20%	0.65	0.67
relative-strength-index	0.40%	0.10%	0.05	0.75
rights-issue	0.70%	-1.80%	0.73	0.36
shareholder-rights-plan-suspended	0.50%	1.20%	0.78	0.52
market-guidance-up	-1.00%	0.20%	0.3	0.8
capex-guidance-up	-1.10%	0.90%	0.45	0.51
technical-view-bearish	-0.70%	-0.40%	0	0
pretax-earnings-negative	0.90%	0.90%	0.42	0.38
bought-deal	-0.30%	-7.50%	0.78	0
asset-up	-4.10%	2.00%	0.16	0.51
operating-earnings	-0.60%	-0.50%	0.13	0.17
ebit-up	1.30%	-0.20%	0.08	0.82
ebit-down	1.20%	1.30%	0.35	0.32
mkt-open-buy-imbalance	5.10%	-0.80%	0	0
acquisition-rumor-denied-acquiree	0.30%	-2.30%	0.81	0.07
insider-surrender	-0.20%	-0.10%	0.03	0.12
bankruptcy-unit	-0.50%	0.40%	0.51	0.58
congressional-testimony-summoned	1.50%	-0.80%	0.22	0.51
confidentiality-pact	-1.50%	0.30%	0.3	0.82
acquisition-failed-acquirer	-0.30%	-0.70%	0.73	0.48
mkt-open-sell-imbalance	2.60%	5.40%	0	0
insider-gift	-0.30%	0.00%	0.1	0.83
ebit-positive	-0.90%	3.10%	0.56	0.04
debt-extension-recipient	0.30%	-0.30%	0.81	0.8
debt-renegotiation	-4.90%	9.90%	0.01	0
market-guidance	-0.70%	3.10%	0.63	0.03
acquisition-regulatory-scrutiny-acquirer	3.90%	-0.70%	0	0.4
merger-regulatory-scrutiny	22.30%	7.90%	0	0
credit-rating-watch-unchanged	2.10%	2.50%	0.09	0.05
antitrust-investigation	-0.70%	0.40%	0.3	0.56
relative-strength-index-overbought	2.60%	1.50%	0	0
price-target-set	0.20%	2.20%	0.1	0
earnings-revision-up	0.10%	-1.80%	0.96	0.49
acquisition-rumor-denied-acquirer	-0.40%	-0.60%	0.62	0.5
product-catastrophe	-1.40%	0.50%	0.09	0.56
earnings-estimate-upgrade-rater	-0.70%	7.30%	0.79	0.01
regulatory-investigation-completed-sanction	-0.40%	-1.40%	0.54	0.02
loan-provider	2.90%	4.10%	0.17	0.05
credit-rating-action	-0.40%	-0.10%	0.26	0.79
capex-down	0.70%	5.30%	0.56	0
ebitda-positive	0.10%	-0.80%	0.81	0.07
clinical-trials-negative	-1.20%	-13.00%	0.02	0
relative-strength-index-oversold	-2.20%	-1.10%	0	0
acquisition-regulatory-scrutiny-acquiree	29.50%	27.10%	0	0
product-resumed	0.00%	-1.10%	1	0.93
ipo-unit-considered	-2.90%	0.30%	0.17	0.89
dividend-guidance-up	-1.60%	1.20%	0.1	0.22
capex	-0.30%	-0.10%	0.56	0.87
credit-rating-outlook-revision	0.50%	0.20%	0.52	0.77
executive-scandal	1.80%	-7.50%	0.46	0
ebitda-negative	6.80%	-7.40%	0	0
ipo-unit	1.00%	0.30%	0.46	0.84
going-private	4.70%	7.50%	0.03	0
capital-increase-completed	-3.30%	-0.10%	0.25	0.97
credit-rating-watch-removed	-4.30%	0.90%	0.04	0.68
sponsorship	-1.20%	2.50%	0.42	0.11
cyber-attacks	-2.20%	-4.10%	0.6	0.32
press-conference-organizer	-6.10%	-4.70%	0.21	0.33
