# Supplementary material for: How does news affect biopharma stock prices?: An event study
Source: PLoS One. 2024 Jan 26;19(1):e0296927. doi: 10.1371/journal.pone.0296927 (PMC10817120; doi:10.1371/journal.pone.0296927)
Supplement: S8 Table — (CSV) [file pone.0296927.s008.csv]

category	AAR (Pharma)	Var (Pharma)	Num (Pharma)	AAR (Biotech)	Var (Biotech)	Num (Biotech)	Diff_AAR	T-Value	DF	p-value
acquisition-acquiree	10.09%	0.00198	273	39.26%	0.00308	291	29.17%	69.06790089	548.8440845	0
acquisition-bid-rejected-acquiree	3.74%	0.00447	19	5.51%	0.00776	22	1.77%	0.729941637	38.41676707	0.23
acquisition-completed-acquiree	-0.66%	0.00306	46	11.55%	0.00942	17	12.21%	4.901127466	19.96985596	0
acquisition-interest-acquiree	8.21%	0.00355	89	13.26%	0.00552	89	5.05%	5.002449786	168.0711352	0
acquisition-merger-termination-fee	2.08%	0.00526	39	13.80%	0.00766	28	11.72%	5.799115575	51.32162833	0
acquisition-regulatory-scrutiny-acquiree	-4.73%	0.02353	3	34.72%	0.01651	17	39.45%	4.201921406	2.521119663	0.03
acquisition-rumor-acquiree	4.41%	0.0045	16	15.44%	0.01935	13	11.03%	2.621949189	16.49226067	0.01
clinical-trials-complete	3.72%	0.00512	113	2.53%	0.00423	149	-1.19%	-1.386168977	228.4491392	0.08
clinical-trials-positive	3.30%	0.00172	514	5.05%	0.00147	1075	1.75%	8.060370217	942.7371054	0
credit-rating-watch-positive	7.18%	0.0057	14	0.14%	0.00894	11	-7.04%	-2.015653424	18.88340763	0.03
dividend-guidance	4.57%	0.00344	30	3.97%	0.01312	6	-0.60%	-0.125072401	5.535515045	0.45
facility-relocation	-1.24%	0.00743	11	6.12%	0.01571	11	7.36%	1.604694927	17.72992196	0.06
fast-track-designation	2.50%	0.00455	67	6.65%	0.00322	258	4.15%	4.628541881	91.69287674	0
merger	3.39%	0.00406	165	10.29%	0.00472	177	6.90%	9.636201688	339.9918433	0
patent-filing	0.49%	0.00766	42	5.85%	0.00769	68	5.36%	3.118233914	87.11318577	0
regulatory-investigation-completed	3.28%	0.00626	23	-1.16%	0.01246	12	-4.44%	-1.226487868	16.94058276	0.12
analyst-ratings-change-negative	-4.66%	0.00073	1507	-7.31%	0.00094	1733	-2.65%	-26.15165117	3237.424074	0
bought-deal	-5.79%	0.01373	19	-9.54%	0.0107	30	-3.75%	-1.141459566	34.87939711	0.13
clinical-trials-negative	-4.29%	0.00437	28	-26.03%	0.00629	21	-21.74%	-10.18520915	38.52477152	0
clinical-trials-suspended	-1.55%	0.00281	58	-14.03%	0.00464	96	-12.48%	-12.68580893	142.4152295	0
earnings-guidance-suspended	-6.57%	0.00897	30	-13.68%	0.00816	19	-7.11%	-2.634284442	39.81084067	0.01
expenses-guidance-down	-3.25%	0.00713	41	-1.41%	0.00704	41	1.84%	0.989748441	79.99677286	0.16
operating-earnings-negative	-2.73%	0.00521	74	-0.65%	0.00382	163	2.08%	2.147173056	123.5197286	0.02
patient-enrollment-suspended	-8.81%	0.00658	13	-10.00%	0.00853	27	-1.19%	-0.415040025	26.83070534	0.34
product-discontinued	-1.63%	0.00169	185	-9.03%	0.00437	112	-7.40%	-10.66399861	163.6491634	0
product-outage	-3.33%	0.00335	17	-18.88%	0.01331	11	-15.55%	-4.145474675	13.30189659	0
regulatory-product-application-withdrawn	-1.53%	0.00425	46	-10.42%	0.00781	25	-8.89%	-4.418615114	38.49910486	0
regulatory-product-approval-denied	-5.81%	0.00333	67	-16.26%	0.00869	32	-10.45%	-5.830224314	42.71363723	0
reorganization	-3.01%	0.00499	57	-3.45%	0.00497	112	-0.44%	-0.383088603	112.568257	0.35
revenue-guidance-down	-3.83%	0.00211	156	-5.65%	0.00279	128	-1.82%	-3.062284757	253.5290246	0
reverse-stock-splits	-10.63%	0.01048	39	-8.19%	0.0061	114	2.44%	1.359280387	53.92134496	0.09
